# Supplementary material for: Investigation of Polymorphisms Induced by the Solo Long Terminal Repeats (Solo-LTRs) in Porcine Endogenous Retroviruses (ERVs)
Source: Viruses. 2024 Nov 20;16(11):1801. doi: 10.3390/v16111801 (PMC11598996; doi:10.3390/v16111801)
Supplement: Supplementary file 1 [file viruses-16-01801-s001.zip]

Archive with 4 entries (4 files):
- 3.Additional file 1_(S.Tables)-2.pdf
- 4.Additional file 1_(S.Figures).pdf
- 5-1-Supplementary file 1-LTR-element-sequence.txt
- 5-2-Supplementary file 2-solo-LTR polymorphic sites information.xlsx
