# Supplementary material for: Investigation of Polymorphisms Induced by the Solo Long Terminal Repeats (Solo-LTRs) in Porcine Endogenous Retroviruses (ERVs)
Source: Viruses. 2024 Nov 20;16(11):1801. doi: 10.3390/v16111801 (PMC11598996; doi:10.3390/v16111801)
Supplement: Supplementary file 1 [file viruses-16-01801-s001.zip › 5-1-Supplementary file 1-LTR-element-sequence.txt]

MamGypsy2_LTR#MamGypsy2_LTR	tgttatgtatgccagggggcgctgtggttcaatgttagtgtttttgttccttttgagttcctgtagttgtatgctgcagtgatttagggtggggttagcccagagtagttttgcagcaataaaggactgttttgttgaaggcctgctcgtcccttgcctgttttactgctacccaacacaaca
ERV1N_1B_SSc_LTR#ERV1N_1B_SSc_LTR	tgtgagaattaacatatgtcttttctatcaaaggaagccttggttactccattttgttcctgctttgtctgagacaccctcctccaccccccttttccctctcctcccagtaacagtttgtttcaaattagccaaccgagaagaatgtgcgccctgacctgaccaatgggaaggggacagatgtaccgcctgcgttagggataaatagtgggttcttccttcttcgcgcgcgcttgctcgcttgcctgctcgtcaccgacggggagcacttgcgcccttctgcagaagtaaagagccttgtcgagatctccccgtgttcgtgtgtcttactttccgacactgacgatccgagccggggtcacttttccccaaca
ERV1N_1_SSc_LTR#ERV1N_1_SSc_LTR	tgtggaaagtaacataatgtcttttctatcaaaggaaatcttggttactccattttgctccggtttcggctgaaacgccttcctgcgacccccctcctctttccctcttctcccagtaacaatttgtttcaaattagccaaccgagaagaatgtgcgccctgacctgaccaatgggaaggggacaggtacatcacctgcgttagggataaatagggagggtcttttcttctttgcgcgcgctttttgagcacccgcgcccttctgcagaagtaaagagccttgtcgagatctccccgtgttcatgtgtctcattttccgacactgacgatccgagccatgtccccaaca
ERV1N_2_SSc_LTR#ERV1N_2_SSc_LTR	tgtaggagaaaatgtcccaataaaatgtagaaaggagagaccccagccatgatgactaagcaaagtctagccaactgccccaaccagtcctcccccatgcatctgcttctgtaaatttgtttccgcatctactaccttgcctgacgtcactccagtccaactagccaagcttggacccggaagacgtagcccataaaagccttgtgaaacccttcttccgggctcagactctggagagcgatctcctctgagcccgccggcgtaataaacctgagttctccaactctccgagtgctcgcttggtttctcgccgggtaaaagagctgatccactacagccacagagctgccggagctggtacgctacagccacggggctgtcgccagagctgatacgctg…
ERV1_1B_SSc_LTR#ERV1_1B_SSc_LTR	tgaagtaagagttttaactagagaaacaacccccccggctgaggaggcagctacgtgcctgtcagcagctttgctcgccccataccacccttctcgtaatcttgtagcaactacgtgccttatgtccttgctagcagccctgctagccgtgctccaagcattgcttatcagtttcgcttttgtaatcttgtttgctcagcttcttaggcaggaacnctgtctgctccgggaagggggagggccgggactgcttgcgcgggaaaaacaagacccggaagtctgtattgtataaaagctacccagaacaaagacctggtgctcagactctggaggcgactcctctgagcccgcaccggtgccgaataaacctngctattccgcatctccgagtgccgtttg…
ERV1_2B_SSc_LTR#ERV1_2B_SSc_LTR	tgaaaggatgaaaatgcgacctgacccccccagaacccaggaagttaataagaagctctaaatgccctcgaattccggaccctgttccctataggtaaaagaccatacttcttgctgttttagggcttgctttctgttctgtacaaaactaagcggaggagaaaagaaaaagaaagagaaaataggcacctgagtacgtgcctctaggcatgaaacttcttgaaactgcttgagataacaggaaaaggggtccctaactgcttgtttggcttctgtaaagctgcttgcataagataaaaggaggggaagttaatcgctaaaccgaccccagtaagatcggctgcgccataaaatgttgaaaatcctggtaaacatatcttggcgacaatatgtctcccc…
ERV1_4B_SSc_LTR#ERV1_4B_SSc_LTR	tgtagtggggagggggaagggccctcccagaacaaagggaaggcaacatgcaacaccagcatctgtgcgcgcatgcgcagttctgcaacaatgtagcataacctgtatccatgagcgcaggcgtatctataactgtccgctcaaaanttatagaacaccttataagggggacaaaggaatttagatgtagcgggaaaactaacggggtatataaggcgacgccccgctgcgttcggggctcagcctttggatatgaatccgctgagccagtgccggcacgaataaacgctgcttcctggcaaaaggcctcggtgtcccgtctccctgtacgtaagtcctgcaaca
ERV2N_1_SSc_LTR#ERV2N_1_SSc_LTR	tgttggagaccactgaaactgctgaacgatgcagtaaacaaatttggcgcacgtgcaaaagcacaaccactaagagatagctttatcattacctgcacctgattttgctcattaacctacgtcaccttccctaataaaagtcatgtgggctaaagcctaggcgcctttgttctgcggaacagagtgcctcctggtcccccactttctagatgtaaaagagtcttgtgtgttttgttatgccgcgccgtccctcttccaggatctcccgttgccctgcagcgctggacgcggca
ERV3_16A3_LTR#ERV3_16A3_LTR	tgtggcagccacggaggcgcgccgctcggatctcccttcaagaaagaacttgccgttcagccgcaaggagtgcggttagctgacagcctccagctgctagcaccttcaggatccgcctcagctttcgagccgaggccacgctcttcccgggcagcccccagccaatgactgagcacggcgggagtactagggcctggccatttctgcccaacgcgggactcctctaacgggcaatctttgctctggaagagctccccgtcgggttggccgagactttgtcagatctgcatcgcggtctgaggctctccctgcccaatcctgcttcctctccttttatctttcacaggcgttaccccccaataaacctcttgcgctcctaactccgtctcagcgtctgct…
ERV3_1_SSc_LTR#ERV3_1_SSc_LTR	tgataggttcccaggaggatggagacagacccccaccccccaaatgtggctgttcaccttggagacctgctgcggacaccctctcccggaatgtacaccctctcccggaatgtggacgctcaagttgggcagcgagaaacaacggcctgcggaaaacaaccgcctgcatagattaaccgcctacaaggattaactgccctctgtcatgggactcgaccccctacccctcccttgaccttcccctcctccttcttcgtcgttcctgccacgagttcccgccacgaactccagccacagattcccgccacagatcctttataagcctagcacctcctcacagtcagggctggcgccatcttgagctcagcccgtccccctctgatgccttaataaatctct…
ERV54_EC_LTR#ERV54_EC_LTR	tgttaaaaacaagacaacaggcccaaaatggagtcacttatgctaagccccacgtcaccaaaccgagacttaacttaattacagtttcggctctcccagaaatggaatcttaaaccagtcaatcaggaatcacctgatcagcactagttaggtaatctgcctgatagacccctgccatcccctaaaggaaagtaaccttgcaataaccaatccacttttttgcctagtataacttccttgttcctgctcccttctgcctataaaagtctttcattttgtacagctcctcggagctcctttctatctgctagattggatgctgcccaattcatgaatcattgaataaagccaataagatctttaaaatttactcagttgaattttgttttttaaca
MER41B_SS_LTR#MER41B_SS_LTR	tgatagggatggagtaggatagttacacaggtagttgtagaagtcccaataagggaccatagatagagagggaaacctagggaactttgggagatcactgtaagttaataattgctcaagagggccatcagaacgaggcaggcttgcttgactagtggaggcgcgagatatgcctcaggtcattgggtgggggatggggtgaggcctgcattcaggttcagaccaagggcaggagtttaaggaccacccttctgctgatttgaataagcaccatgacagtcctagtttgaccttatagggtcaaatactctcttaccggataccaaggaggagctactactcgaagaaagaggaagaggcggtcttttcccacccccactccccttggattataaaact…
MER41C_SS_LTR#MER41C_SS_LTR	tgatagggacagagtaaagggacaaagtaggtgattaaatagttaatcccactaggggattgtaagtagagaaaaagtatgggagacccctgtaagttaatgatcactcaagaaagcaggcttgcttagcaacaaaaccatgcaacagaagcatgagacatgcccccaaacaataaaacaatggtggaatgagacccacatcctgcccagtgaggttagtaagttaatgattcctaggacatgcttctctgcacacactaaaaacaaaaatatagggaaaggtgacattatactgaaacctgagatgatttaccatattttagtatatgttaccgcctttttgctcatttccattgcgccatgacagtcccagtttgaccatgtagggacaagaaaact…
MER41_SS_LTR#MER41_SS_LTR	tgatagggatagagtaggatagttacacaggtagttgtagaagtcccagtaggggaccatagatagagagggaaacctagggaactttgggagaccactgtaagttaataatcgctcaagaaagccatcagaacgtcgtggaacgaagcaggcttgcttaactataaaaccataaataaaagcacgagatatgcctcaggtcattaagtgaaagataaaatgaggcctgcattcaagttcagcaagataatgatccttaggaccaaggacaggaatttaagggaaagatgacattccaaagtaggagaccctcattatacggaaacctgagatgattcaacatattttagcatatgttaccacccttctgctgatttgaataagcaccatgacagtcct…
SscERV1-LTR#SscERV1-LTR	TGAAATGGAGTTTTAACTAAAGAACAACCCCCCCTTGGCTAAGAAGGCAGCTGCAAGCCTTTCCAGCTGTGCTCATCACTATGCCACCCTTCTTGTAATAATGTAACAACTGTGTGCTCTCTGTCCAAGCCAGCAGCCCTGCTAATCAGGTACCCAGCATTGCTTATCAGTTCCGCTTCTGTAACCTTGCTTGCTCAGTTTCTTAGGGAGGAACACTGTCTGCTTGGGGATGGGGGAGGTCCGGGATGCTTACATGGGAAAATCAAGACCTTGTAGTGTATAAAAGTTACTGAGAACAAAGACCTGGTGCTCAGACTCTGGAGGTGACTCCTCTGAGCCCGCACCGGTGCTGAATAAACCTTGCTTTTCCATATCTCCGAGTGCTGTTTGTCTCCTTCC…
SscERV2-LTR#SscERV2-LTR	TGTGGTAGGGGCCCTCCCAGAACAAAGGGAAGGCAACGTGGCACAACCAGCATCTGTGCGCGCATGCGCAACTCTGTGGCAGCATGACATAATCAGTATCCATGTGCAACTTTGTAGCATAGACCATCCAACCAGAATTTACAGAATGTATGTTACCTTATAAGGGGGACAAAGGGACCAAAGTGTAAAAGAAAAAAAATAACGGAGGGTATATAAGACAGCGCCCCGCTGCGTTCGGGGCTCAGCCTTTGGATATGAATCCGCTGAGCCAGTGCCGGCACGAATAAACGCTGCTTCCTGGCAAAAAGCCTCGGTGTCCCGTCTCTCTGTATGAGAATCCTGCAACA
SscERV3-LTR#SscERV3-LTR	TGTAAGGGAAAATGGCCCGACCAAAAGGTCAAAAGGAGACGCCCCAGCCATGATGACTAAGCAAAATCCAGCCAAACTGCCCCTAACCAATCAACTACCTCTAACCACCCCTCCCCTACACATTTGCTTCTGTAAAACTCACTCCTACGTCTATTACTTTGCCAGTTCTCACTCCAGTCCACCAAGCATGGACCCGGAAGAACTAACACATAAAAGCCTTGTGAAACCCCTCTTTGGCGCTCAGACTTCAGAGAGCTATCTCCTCTGAGCCCGCCGGCGTAATAAACCTGAGTTCTCCAACTCTCCGAGTGCTCGCTTGGTTTCTCGCCAGGTGAAAGAGCTGCTGGAGCTGGTACACTGCGGCTACAGAGCTGCTGGAGCTGGTACACTGTGGCCACA…
SscERV4-LTR#SscERV4-LTR	TGTAGGGGTGTGGAAAAGGGAATAGGGAGCTTGACAAGAGCGAAGCCATCTTGCTGCCACCGTCCATCTTGGTGAACTTAAGGTGACTCATACGAGGGCTCTGAGAAAAACAAAGTCATTAGGACTTGAGAAACTCCGGGCCCCGATTGTTCTAAAGAAATTCAAAAATAGCTAGATTGTACTTGAGGTTAATCATTAAAGTAACAATATAAGGCATTCTGTACAGCTATACATCTTTCTGTATCCTGCATGTAACTAAAGGTTAATGTAGCATGTTAGACACGTAAGCAAGCACTATAAATGTATCTCCCCCTTTCTGTTCGGGGTCCATGATTGGGAAGCGATTCCCCGTGGACCCGCCGGCGTAATAAAGCTGTTCTCCATCTTCCTCGAGTGTCC…
SscERV5-LTR#SscERV5-LTR	TGCCTGGGCCTTGTTAACATTTCTTAGCTCAGGACATAGGCCTGGGCCTCGTTAACTTTCCACAGGGCCGGTGTAATGTAATCAGCCTGGCACCTAAGTCTCTGGCCTCAGCCCCCTTCCTTAGAAGAACAAAGTTAGCTGATAAGGGGGACTGCAGATGCTACAAGGTTACCCATCTAATTACCTCTTTGGCGCTGGCAGAAGATGCCGGCTTGAAAGTCGGAAAATATGGCCCTTACTATAAATCATTATTGTTAACCTAAACTCTATTCTTAGTTAAGGTTTGAAGCAATTTGACTGCTGCTTTGCTTTTGCGTCCCTGCTTATGCATGTGCACCCCTCCCCACCTGGATGTAAGTTTGCCTTTGTAAATGCGGTCGGTTTCTTAGTTGGGAGCTT…
SscERV6A-LTR#SscERV6A-LTR	TGAAAGGATGAAAATGCAACCTGACTCTCCCAGAACCCAGGAAGTTAATAAGAAGCTCTAAATGCCCTCGAATTCCAGACCCTGTTCCCTATAGGTAAAAGATCATACTTTTTGCTGTTTTAGGGCTTGCTTTCTGCTCTGTACAAAACTTTGTGGAAGGGGAAAAACAGGCCCCTGAGTATGTGCCTCTATGCTTGAAACTTCTTGAAACTGCTCCTAACTGCTTGTTTGGCTTCTGTAAACCTGCTTGCATAAGATAAAAAGAGGAGAAGTCAATTGCCTAACGGACCCCAGTAAGATCGGGCGTGCCACAAAATGTTGAAAATCCTGATAAATATATCTTGGTGACAATATGTCTCCCCCACCCAGAGACAGGCACAAACATGTAACTCCAGAACA…
SscERV6B-LTR#SscERV6B-LTR	TGAAAGGATGAAAATGCAACCTAACCCTCCCAGAACCCAGGAAGTTAATAAAAAGCTCTAAATGCCCCCGAATTCCAGACCCTGCTGGCTGCCAGTAAATAGGTAGAAGGTCACACTTCCTATTGTTCCAGGGCCTGCTATCCTGGCCTAAGTAAGATAACAGGAAATGAGTTGACTAATCGCTTATCTGGATTCTGTAAAACTGACTGGCACCATAGAAGAATTGATTACACATTGAAAGCCCTAGTGACGTATCTCAACTGCAATCTGTCACTCTGCCCAGGAGCCCGTGCAGATGCGGACCTCCGGAGCTATTTTAAAATGATTGGTCCACGGAGCGCGGGCTCTCGATATTTTAAAATGATTGGTCCACGGAGCGCGGGCTCTCGATATTTTAAA…
SscERV7-LTR#SscERV7-LTR	TGGAGCAAACCCTAACTCTAAGCCCCTATTGGACAAGGTCCGATGTAGGTGCTGGGCAAGGCCAATAGGGAGAAGGACTGATATCCAGACCCCATGCTGGTACCCCTCCCTGTCTTTAAGAGATAACACCTCCTTAGAAAATTAGAAGGCGGGAACTCTTCCTCTCCCTCTCAGTGCCTGTGCTGGGAGCTGTCTGCCTTCCTGTAATACAGACTTGTTCAGTTGCCGCCTGGGTGTTCGCAAAGTTCATTCTTCAGTTTCATGAACA
SscERV8-LTR#SscERV8-LTR	TGTAAGCGAGCAACCGTTAGTGAGCGACCTTTAGTGGTCCTGCTCAGCCACTGGTCAGCATTGCAGTGGGCCCTTCCCCCAAGCAAGTGACAGTTAGTGAGTGACCGTTGGCCCCTCCCCCTCCCCTTCCTCTGTATAAAAGGAGCCTGAATTCGGACTGAGGCAAGATGGTTTTTTGAGACACTAGTCTGCCATCTTCTCGGTCTGCTAGCTTTCCGATTAAAGTCGTTATTCCTTGCCCCAACAACTCGTCTCCGAATTTATTGGCCTGTCGTGCGGCGAGCAGAGCGAACTTGGGTTCGGTATCA
SscERV9-LTR#SscERV9-LTR	TCACCAGCAAAGCCCATTAACAATTCCCCAGAAATAAAGATAGAATCTGGGTAATAAAATTAAGTCTGACCTTTTTCTTTTCCTTTGTGCTTCTTCTAGTGACA
SscERV10-LTR#SscERV10-LTR	TGTGGAAAGTAACATAATGTCTTTTCTATCAAAGGAAATCTTGGTTACTCCATTTTGCTCCGGTTTCGGCTGAAACGCCCCTGCGACCCCCTTCCTCTTTACCTCTTTTCCCAGCAACAATTTGTTTCAAATTAGCCAACCGGGAAGAATGTGCGCCCTGACCCGACCAATGGGAAGGGGACAGGTANATCACCTGCGTTAGGGATAAATAGGGGAGGGTCCTTTGTTCGGCGCGCGCGCTTTTTGGAGTACCCGCGCCCTTCTGCAGAAGTAAAGAGCCTTGTCGAGATTTCTCCTTGTCCACGTGTCTCACTTTCCGACACTGACGACCCGAGCCAGAGTTATCTTAATTTCCAACA
SscERV11-LTR#SscERV11-LTR	TGAAGGGAAGCCCAGGTCACCCAGGAGGAGATATTGAGAATAACTTCTGCCAACTCCAGGCAGGAACAGTTCCTGACGGCGCCGGACACACAATCATGCCCCTGTCAACTGACCACACTCGCTAAACTGTAACTGATAGAAATAACGTTGACAAAAAATAGGCTTTCTAAACTCCCCTATATACTCTAGAAGCTCCAAGACCCTGGAGCAACAGTCTGGCCTCAAAGTTGACTGATGCCTCTCCTTGCTGATTAAAGGCAATCTGGTTCTGTTGAGACCGTCTCATTTCTTTCTGTAACCACCTCTCTTTTCCTGACA
SscERV12-LTR#SscERV12-LTR	TGGACTCTAGGATAGACATTTACAACCAGCCACCTATCTATACTACAGCAGGATAGATAGAAATAACAGCAGGCACAAGGCAAATAACTGGTACCTGTCTTCTGTGAACTTGTTAAACA
SscERV13-LTR#SscERV13-LTR	TGTATGATAGGGAGTTCCCGTCGTGGCGCAGTGGTTAACAAATCCGACTAGGAACCATGAGGTTGCGGGTTTGGTCCCTGCCCTTGCTCAGTGGGTTAACGATCCGGCGTTGCCGTGAGCTGTGGTGTAGGTTGCAGACGCGGCTCGGATCCCGCGTTGCTGTGGCTCTGGCGTAGGCCGGTGGCTACAGCTCCGATTCGACCCCTAGCCTGGGAACCTCCATATGCCGCGGGAGCGGCCCAAGAAATAGCA
SscERV14-LTR#SscERV14-LTR	TGGAAAGATATTCCATGTTCATGGATTGGAAAAATCAATATTGTGAAAATGGACATACTACCCAAAGCAATCTACAGATTCAATGCAATCCCTATCAAGTTACCCATGACATTTTTCACAGAACTAGAACAAACAATCCAAATATTTATATGGAACGACCAAAGACCCACAATTGCCAAAGCAATCCTGAGAAACAAAAACCAAGCAGGAGGCATAACTCTCCCAGACTTCAGGCAATATTACAAAGCCACAGCCATCAAAACTGTGTGGTACTGGTACAA
SscERV16-LTR#SscERV16-LTR	TGTTGGAGACCACTGGACTGCTGAACTCTGTAGAAAGCAAACTTAGTGTGTGGCAAAGCCAGAAAAGCATGTATGCCAAAAGAGTTCTCAAGTACAGGGTCTCCTTCAAAGACAAGATAAAGGACTTATGCATTAACCACAATATTCTATAAATAGCTGCACTGTGTCCTAAGGGTATGCACCAGTAACTTCCTTGCTAATAGTTTCCTCTGATATCATTAAGAGATAGCTTTGTCATAGCCTATGCCTGTTCTTGCCCACTAACCTACATACATCACCTTCCTTAACAAAAGTCAGGTGGTCTAAAGACTAGGGCCTTTGTTCTGCTGAATGGAGTGCTTCCTGGTGCGCA
SscERV17-LTR#SscERV17-LTR	TGTACCACATAGCGAACTAGGGTGATACCTGTGTGATTGAAATCTCACAAATGACACAAAATAAGAGGCTTCTGGCTTCCTACTTGCTAAATGTATGCCACTCAGTAAAAGAACACTAGCCCCAATGATGTTTTGCACAGGAAGGCAACCTTTGCCTTTTTCCACGTAGGCCTCTTGTATAACA
SscERV18-LTR#SscERV18-LTR	TGTTGCAAGACATGTTTCCTTGAAAACTCCATCTTGTCCTTCCTTACTTTATCCCATCTTCCTTCTTGGAAAAACAGTCACAGTGCTGGTAAATGACTTAAGCTTAAGAGCAAAGACCTAAAGGCATAAATGACTTAAGCTTAAGTACTGTTATGTGCCTAGAGGTCAGAGTAAGAGCTTAACCCTTTACCACCTAAGTGGCTTTCTAAATAGTAAAAGAACTTATATCATCCACCCATAGCCACTCCTCACTTAATCTCACAATAAAAGCAGTGTGGTTTCTTGAGGCAGTGCTCTTGGTCCCGGAGATCTGGAGTTCCCCGGCGCTCTTGGTCCCTGAGACCTTGAGTCCCGCACTCTTGGTCCCTGAGACCTTGAGTCCCCCGGCTCCCACCTTTA…
