# Supplementary material for: Investigation of Polymorphisms Induced by the Solo Long Terminal Repeats (Solo-LTRs) in Porcine Endogenous Retroviruses (ERVs)
Source: Viruses. 2024 Nov 20;16(11):1801. doi: 10.3390/v16111801 (PMC11598996; doi:10.3390/v16111801)
Supplement: Supplementary file 1 [file viruses-16-01801-s001.zip › 5-2-Supplementary file 2-solo-LTR polymorphic sites information.xlsx]

## Sheet: Sheet1
	ref-genome						PCR validation			1	2	3	4	5	6	7	8	9	10	11	12	13	14	15	16	17	18	19	20	21
Name of solo-LTR polymorphic sites	chrom	start	end	subfamily	family	strand	genotyping results	Primer F	Primer R	ref0genome	Bama	Bamei	Berkshire	Cross_bred	Duroc_Ninghe	EGMP	Hampshire	Jinhua	Kenya	Landrace	Large_White	Meishan(beijing)	Meishan	Ningxiang	Nero Siciliano pig	Pietrain	PK015	Rongchang	Tibetan	Wuzhishan	Number of solo-LTR presence
sLTRDR-1	chr1	9308917	9308994	MER41B_SS_LTR	LTR/ERV1	+	1	GAGGGAAGGGAGAGGTTCAC	ATTCCAGGGCACTCTCTTTG	1	0	0	1	1	1	1	1	0	1	0	1	0	0	0	1	1	1	0	0	0	11
sLTRDR-2	chr13	26270648	26271081	SscERV1-LTR	LTR/ERVI	+				1	1	0	0	1	1	0	0	0	1	0	1	1	0	1	1	1	1	1	0	1	13
sLTRDR-3	chr16	76523766	76524511	SscERV6B-LTR	LTR/ERVI	+				1	1	0	0	1	1	1	0	1	0	1	1	0	1	1	1	1	1	1	1	1	16
sLTRDR-4	chr17	37359016	37359645	SscERV6B-LTR	LTR/ERVI	+				1	1	0	1	0	0	0	1	1	0	1	0	0	0	1	1	0	1	1	0	1	11
sLTRDR-5	chr2	13580734	13581051	ERV1N_1_SSc_LTR	LTR/ERV1	+	2	GAGCCGAGTCTGCAACCTAC	CATGGCACAGTGGGTTAATG	1	1	1	1	0	1	1	1	1	1	1	1	1	1	0	0	1	0	1	1	1	17
sLTRDR-6	chr2	53711545	53712130	SscERV6B-LTR	LTR/ERVI	+	1	CCAGGTTCTTCTTCATGGCAG	AGGTTACTGAGCAAGGCCAA	1	1	0	1	1	1	0	1	0	1	0	0	1	1	1	1	0	1	1	1	1	15
sLTRDR-7	chr2	76194295	76194806	SscERV18-LTR	LTR/ERVII	+				1	1	0	1	1	1	0	0	1	1	1	1	1	1	1	1	1	1	1	1	0	17
sLTRDR-8	chr3	47379115	47379714	SscERV6B-LTR	LTR/ERVI	+				1	1	1	1	0	1	0	1	0	1	0	1	1	1	1	1	1	1	0	1	1	16
sLTRDR-9	chr6	61796259	61796686	SscERV1-LTR	LTR/ERVI	+	2	GCAACCTACACCACAGCTCA	GTGCTGCCCAAAGGAAAAA	1	1	0	1	1	1	1	0	1	1	1	1	1	0	1	1	0	1	1	1	1	17
sLTRDR-10	chr7	77408578	77408934	ERV1_4B_SSc_LTR	LTR/ERV1	+				1	1	1	0	1	0	1	0	1	0	1	1	1	1	1	1	1	0	1	1	1	16
sLTRDR-11	chr8	82359618	82359948	MER41_SS_LTR	LTR/ERV1	+				1	1	1	1	1	1	0	1	1	0	1	1	1	1	1	1	1	1	0	0	1	17
sLTRDR-12	chr9	2851561	2852050	SscERV18-LTR	LTR/ERVII	+				1	0	1	0	1	1	1	1	0	0	1	0	1	0	0	1	1	0	0	0	0	10
sLTRDR-13	chr9	9313292	9313674	SscERV6A-LTR	LTR/ERVI	+				1	0	0	0	0	1	0	0	0	0	0	0	0	0	1	0	0	0	0	1	1	5
sLTRDR-14	chrUn_NW_018084850v1	111550	112139	SscERV6B-LTR	LTR/ERVI	+	1	CACCCTACCGTGAGACACCT	GTGTATGTTTGTAATCTGTACATAGCC	1	0	0	0	0	1	0	0	0	0	0	0	0	0	0	0	0	1	0	0	0	3
sLTRDR-15	chrUn_NW_018084873v1	17887	18242	ERV1N_1B_SSc_LTR	LTR/ERV1	+				1	1	0	0	1	1	0	0	0	1	0	0	1	0	1	1	0	1	0	0	1	10
sLTRDR-16	chrUn_NW_018085058v1	85638	86255	MER41B_SS_LTR	LTR/ERV1	+				1	1	1	0	1	1	0	1	0	1	1	0	1	0	1	0	0	1	1	0	1	13
sLTRDR-17	chrUn_NW_018085071v1	37870	38225	ERV1N_1B_SSc_LTR	LTR/ERV1	+				1	1	0	0	1	1	0	0	0	1	0	0	1	0	1	1	0	1	0	0	1	10
sLTRDR-18	chrUn_NW_018085122v1	26308	26741	SscERV1-LTR	LTR/ERVI	+				1	0	1	1	1	1	0	1	1	1	1	1	1	1	0	0	1	1	1	1	0	16
sLTRDR-19	chrUn_NW_018085162v1	6735	7089	ERV1N_1B_SSc_LTR	LTR/ERV1	+				1	1	0	0	1	1	0	0	0	1	0	0	1	0	1	1	0	1	0	0	1	10
sLTRDR-20	chrUn_NW_018085235v1	224948	225411	SscERV18-LTR	LTR/ERVII	+				1	1	0	1	1	1	0	0	1	0	1	0	1	0	1	0	1	1	1	1	1	14
sLTRDR-21	chrUn_NW_018085237v1	362388	363110	SscERV6A-LTR	LTR/ERVI	+	1	AAATATCAAAGTTCAGTAAGTCCAAAT	TTTTTCAACACTGCCTCAATAA	1	1	0	0	1	1	0	0	0	1	1	1	1	1	1	0	1	1	0	0	0	12
sLTRDR-22	chrX	70756354	70757076	SscERV6A-LTR	LTR/ERVI	+				1	0	0	1	1	1	0	1	0	1	1	1	0	1	0	1	1	1	0	0	0	12
sLTRDR-23	chrY	40460022	40460189	MER41_SS_LTR	LTR/ERV1	+				1	1	0	0	1	1	0	0	0	0	0	0	0	0	0	1	0	0	0	0	1	6
sLTRDR-24	chr1	125734895	125735394	SscERV18-LTR	LTR/ERVII	-				1	0	0	1	1	1	0	1	0	1	1	1	0	0	0	1	1	1	0	0	1	12
sLTRDR-25	chr16	41758621	41759321	SscERV6A-LTR	LTR/ERVI	-				1	0	0	1	0	1	0	1	0	1	0	1	0	0	0	1	1	1	0	0	0	9
sLTRDR-26	chr17	14763332	14763710	ERV3_1_SSc_LTR	LTR/ERV1	-				1	1	1	0	0	0	0	0	1	1	0	0	1	1	1	0	0	0	1	1	1	11
sLTRDR-27	chr4	120002354	120002634	SscERV18-LTR	LTR/ERVII	-				1	0	0	0	0	1	0	0	0	0	0	0	0	0	0	0	0	0	0	0	0	2
sLTRDR-28	chr6	61855636	61856063	SscERV1-LTR	LTR/ERVI	-	2	GCAACCTACACCACAGCTCA	GTGCTGCCCAAAGGAAAAA	1	1	0	1	1	1	1	0	1	1	1	1	1	0	1	1	0	1	1	1	1	17
sLTRDR-29	chr7	77323259	77323694	SscERV1-LTR	LTR/ERVI	-				1	1	1	0	1	1	0	1	1	1	1	1	0	1	1	1	1	1	0	0	1	16
sLTRDR-30	chr9	5933337	5933487	ERV3_1_SSc_LTR	LTR/ERV1	-	1	CTAATCACATCAGGGCACAA	TCCATTTACAACATGACGGTA	1	1	0	1	1	1	0	1	0	1	1	1	1	0	1	1	1	1	1	1	1	17
sLTRDR-31	chr9	54274604	54275304	SscERV6A-LTR	LTR/ERVI	-				1	1	0	0	0	0	0	0	0	0	0	0	1	1	1	0	0	1	0	0	0	6
sLTRDR-32	chrUn_NW_018085248v1	166911	167261	ERV1N_1B_SSc_LTR	LTR/ERV1	-				1	1	0	0	1	1	0	0	0	1	0	0	1	0	1	1	0	1	0	0	1	10
sLTRDR-33	chrX	74647092	74647589	SscERV18-LTR	LTR/ERVII	-				1	0	0	1	1	1	0	1	0	1	1	1	0	0	0	1	1	1	0	0	0	11
sLTRDR-34	chrY	40579574	40579741	MER41_SS_LTR	LTR/ERV1	-				1	1	0	0	1	1	0	0	0	0	0	0	0	0	0	1	0	0	0	0	1	6
sLTRDR-35	chr1	160847584	160848072	SscERV18-LTR	LTR/ERVII	+	1	TTGATTTCCTAAGACAATTCAACAA	TGTCTTCAACCATTTGTACTTGG	1	0	1	1	1	1	0	1	0	0	1	1	0	0	0	1	1	1	0	0	0	11
sLTRDR-36	chr10	25059728	25059802	MER41B_SS_LTR	LTR/ERV1	+				1	1	0	0	1	1	0	0	0	1	0	0	1	0	1	1	0	1	0	0	1	10
sLTRDR-37	chr16	15168446	15169055	SscERV6B-LTR	LTR/ERVI	+				1	1	0	0	0	1	0	0	0	0	0	0	0	0	1	1	0	1	0	0	0	6
sLTRDR-38	chr16	75195524	75196155	MER41B_SS_LTR	LTR/ERV1	+	0	CCCGTAATTCACAGACCCCT	CTCCTGGGTCTCTGCTACAT	1	0	1	1	1	1	1	1	0	1	1	1	0	1	1	1	0	1	1	1	1	17
sLTRDR-39	chr2	62805074	62805501	SscERV1-LTR	LTR/ERVI	+				1	1	0	0	1	1	0	0	0	1	1	0	1	0	1	1	0	1	0	0	1	11
sLTRDR-40	chr2	64263205	64263630	SscERV1-LTR	LTR/ERVI	+				1	1	1	1	1	1	0	1	0	1	0	0	1	1	1	1	1	1	1	0	1	16
sLTRDR-41	chr2	151922361	151923061	SscERV6B-LTR	LTR/ERVI	+	2	GCTCAGCCCTTTTGTCTCAC	ACCTGGGCTACCTCACAATG	1	1	1	0	1	0	0	1	0	1	1	1	1	0	0	1	1	1	0	1	0	13
sLTRDR-42	chr3	69350853	69350964	MER41B_SS_LTR	LTR/ERV1	+				1	0	0	1	1	1	0	1	1	1	1	1	1	1	0	1	1	1	1	1	1	17
sLTRDR-43	chr6	35759583	35760303	SscERV6A-LTR	LTR/ERVI	+				1	0	1	0	1	1	1	0	1	1	1	0	1	0	1	1	0	1	0	0	0	12
sLTRDR-44	chr6	126608029	126608612	ERV1_2B_SSc_LTR	LTR/ERV1	+	2	GCTGGCAGCTACAGCTCTGA	TTTTCTTGAAACCATTGTAAATAGAG	1	0	1	0	0	1	1	1	0	1	1	1	1	1	1	1	0	1	0	0	0	13
sLTRDR-45	chr8	17246628	17247141	SscERV18-LTR	LTR/ERVII	+				1	1	1	0	0	1	0	1	1	1	0	1	1	1	0	1	1	1	0	1	1	15
sLTRDR-46	chr9	113120361	113121048	SscERV6B-LTR	LTR/ERVI	+				1	0	1	0	0	0	1	1	1	0	0	0	0	1	1	0	0	1	0	1	1	10
sLTRDR-47	chrUn_NW_018084915v1	128017	128745	ERV1_2B_SSc_LTR	LTR/ERV1	+				1	0	0	0	0	0	1	0	0	0	0	0	1	0	0	0	0	0	0	0	0	3
sLTRDR-48	chrUn_NW_018085004v1	855599	856101	SscERV18-LTR	LTR/ERVII	+				1	1	1	1	1	1	1	1	1	1	0	1	1	1	1	0	0	1	1	0	1	17
sLTRDR-49	chrUn_NW_018085025v1	88673	89064	ERV1N_2_SSc_LTR	LTR/ERV1	+				1	1	1	0	1	1	1	1	1	1	1	1	1	0	1	0	0	1	1	1	1	17
sLTRDR-50	chrUn_NW_018085035v1	23729	24215	SscERV18-LTR	LTR/ERVII	+				1	1	0	0	1	0	1	0	0	0	0	0	0	1	1	0	1	1	1	0	1	10
sLTRDR-51	chrUn_NW_018085058v1	213771	214198	SscERV1-LTR	LTR/ERVI	+				1	1	0	0	1	1	0	0	0	1	1	0	1	0	1	1	0	1	0	0	1	11
sLTRDR-52	chrUn_NW_018085205v1	118255	118682	SscERV1-LTR	LTR/ERVI	+				1	1	0	0	1	1	0	0	0	1	1	0	1	0	1	1	0	1	0	0	1	11
sLTRDR-53	chrUn_NW_018085248v1	206391	206465	MER41B_SS_LTR	LTR/ERV1	+				1	1	0	0	1	1	1	0	1	1	0	0	1	0	1	1	0	1	0	0	1	12
sLTRDR-54	chrUn_NW_018085339v1	24858	25008	ERV3_1_SSc_LTR	LTR/ERV1	+				1	1	0	1	1	1	0	1	0	1	1	1	1	0	1	1	1	1	1	1	1	17
sLTRDR-55	chrX	71134922	71135394	SscERV18-LTR	LTR/ERVII	+				1	0	0	1	1	1	0	1	0	1	1	1	0	0	0	1	1	1	0	0	0	11
sLTRDR-56	chrX	72289732	72290390	MER41B_SS_LTR	LTR/ERV1	+				1	0	0	1	1	1	0	1	0	1	1	1	0	0	0	1	1	1	0	0	0	11
sLTRDR-57	chrX	73935721	73936209	SscERV18-LTR	LTR/ERVII	+				1	0	0	1	1	1	0	1	0	1	1	1	0	0	0	1	1	1	0	0	0	11
sLTRDR-58	chrY	40380156	40380587	SscERV4-LTR	LTR/ERVI	+	1	GCACCATCATGAAGGCATACT	AAGAGGCTGAGTGGGATTTG	1	1	0	0	1	1	0	0	0	0	0	0	0	0	0	1	0	0	0	0	1	6
sLTRDR-59	chr10	5398927	5399454	SscERV18-LTR	LTR/ERVII	-				1	0	0	1	0	1	0	1	0	0	1	0	0	1	0	1	1	1	0	1	1	11
sLTRDR-60	chr12	21355956	21356506	SscERV6B-LTR	LTR/ERVI	-	1	CAAAGCCACCTAGGATTATGC	AAAACCCACTGCATTTCAGG	1	1	0	1	1	1	0	1	0	1	1	1	1	1	1	1	1	1	0	0	0	15
sLTRDR-61	chr13	80961954	80962692	ERV1_2B_SSc_LTR	LTR/ERV1	-				1	1	1	1	1	1	0	1	1	1	0	0	1	0	0	1	1	1	1	0	0	14
sLTRDR-62	chr13	86398914	86399398	SscERV18-LTR	LTR/ERVII	-				1	1	0	1	1	1	1	1	1	1	0	1	0	1	1	1	1	1	1	0	1	17
sLTRDR-63	chr13	164271731	164272206	SscERV18-LTR	LTR/ERVII	-				1	0	1	1	1	1	0	1	0	1	1	1	0	1	0	1	1	1	0	0	0	13
sLTRDR-64	chr3	20342277	20342877	ERV1_2B_SSc_LTR	LTR/ERV1	-				1	0	0	0	0	1	0	1	0	1	1	1	1	1	0	1	0	1	0	0	0	10
sLTRDR-65	chr6	17313412	17313509	MER41B_SS_LTR	LTR/ERV1	-				1	1	0	1	1	1	0	0	0	1	0	0	1	1	1	1	0	1	1	1	0	13
sLTRDR-66	chr6	45661189	45661788	ERV1_2B_SSc_LTR	LTR/ERV1	-	1	CCTAGAGCAACGTGGCATATT	GCAGCTTAATGTGGGCTCTC	1	0	0	0	1	1	0	1	0	0	0	1	0	0	0	1	0	1	0	0	0	7
sLTRDR-67	chr6	133330520	133331109	SscERV6B-LTR	LTR/ERVI	-				1	0	0	1	1	1	1	0	1	0	1	0	1	0	1	1	0	1	1	0	1	13
sLTRDR-68	chr8	115339078	115339667	SscERV6B-LTR	LTR/ERVI	-				1	0	0	1	1	1	0	1	0	1	1	1	0	0	0	1	1	1	0	0	1	12
sLTRDR-69	chr9	5881567	5881717	ERV3_1_SSc_LTR	LTR/ERV1	-				1	1	0	1	1	1	0	1	0	1	1	1	1	0	1	1	1	1	1	1	1	17
sLTRDR-70	chr9	5901141	5901291	ERV3_1_SSc_LTR	LTR/ERV1	-				1	1	0	1	1	1	0	1	0	1	1	1	1	0	1	1	1	1	1	1	1	17
sLTRDR-71	chrUn_NW_018085004v1	808048	808549	SscERV18-LTR	LTR/ERVII	-				1	1	1	1	1	1	1	1	1	1	0	1	1	1	1	0	0	1	1	0	1	17
sLTRDR-72	chrUn_NW_018085071v1	9078	9152	MER41B_SS_LTR	LTR/ERV1	-				1	1	0	0	1	1	0	0	0	1	0	0	1	0	1	1	0	1	0	0	1	10
sLTRDR-73	chrUn_NW_018085190v1	86158	86586	SscERV1-LTR	LTR/ERVI	-	1	TGAATCATTTTACTGTGCACCTG	GGCCCTGACAAGTTACAAGC	1	0	0	0	1	0	0	0	0	1	1	0	1	1	0	0	0	0	0	0	0	6
sLTRDR-74	chrX	32592292	32592891	ERV1_2B_SSc_LTR	LTR/ERV1	-	0	AGTTTGATGGTGTCCTGTCG	CAGCCATCAAAACAGTGTGG	1	0	0	0	1	1	0	0	0	1	0	0	0	0	0	1	0	1	0	0	0	6
sLTRDR-75	chrX	77246222	77246821	ERV1_2B_SSc_LTR	LTR/ERV1	-				1	0	0	1	1	1	0	1	0	1	1	1	0	0	0	1	1	1	0	0	0	11
sLTRDR-76	chrY	10201938	10202629	MER41B_SS_LTR	LTR/ERV1	-				1	1	0	0	1	1	0	0	0	0	1	0	0	1	0	1	1	1	0	1	1	11
sLTRDR-77	chr10	42340527	42340749	SscERV13-LTR	LTR/ERVI	+				1	1	1	1	0	1	1	1	1	1	1	1	0	1	1	1	1	0	1	0	1	17
sLTRDR-78	chr11	74717966	74718687	SscERV6A-LTR	LTR/ERVI	+	1	GCTGGTTCTAGCCAGCTTGT	CAGTGTTTTCACCGCAAGAA	1	1	1	1	1	1	1	1	0	1	1	1	1	1	0	1	0	0	1	1	0	16
sLTRDR-79	chr13	170072140	170072450	SscERV18-LTR	LTR/ERVII	+				1	0	0	0	0	0	0	0	0	1	1	0	1	0	0	1	0	0	0	0	0	5
sLTRDR-80	chr14	132362438	132362928	SscERV18-LTR	LTR/ERVII	+				1	1	1	1	1	1	1	0	1	1	0	0	1	1	1	1	0	1	1	1	1	17
sLTRDR-81	chr16	74663286	74663442	SscERV13-LTR	LTR/ERVI	+				1	1	0	1	1	1	1	1	0	1	1	1	0	0	0	1	1	1	1	1	0	15
sLTRDR-82	chr2	14863340	14863598	SscERV6A-LTR	LTR/ERVI	+	2	TGAATCAGGTTCAGGCGAAG	TCGCTCAGCAGGTTAAGGAT	1	0	1	1	0	0	1	1	1	1	1	0	1	1	1	1	0	1	1	1	1	16
sLTRDR-83	chr4	48484246	48484845	ERV1_2B_SSc_LTR	LTR/ERV1	+				1	0	1	1	1	0	0	1	0	1	1	1	0	0	0	1	1	1	0	0	0	11
sLTRDR-84	chrUn_NW_018084826v1	107882	108309	SscERV1-LTR	LTR/ERVI	+				1	0	0	0	1	1	0	0	0	1	0	0	0	0	1	0	0	1	0	0	0	6
sLTRDR-85	chrUn_NW_018085009v1	40837	41008	SscERV13-LTR	LTR/ERVI	+				1	1	0	1	1	1	0	1	1	1	1	1	1	1	1	1	0	1	0	0	1	16
sLTRDR-86	chrUn_NW_018085226v1	136897	137320	SscERV4-LTR	LTR/ERVI	+				1	0	1	0	1	0	0	0	0	1	1	0	0	0	0	0	1	1	0	0	0	7
sLTRDR-87	chrUn_NW_018085231v1	26984	27408	SscERV1-LTR	LTR/ERVI	+				1	0	0	0	1	1	0	0	0	1	0	0	0	0	1	0	0	1	0	0	0	6
sLTRDR-88	chrUn_NW_018085249v1	29330	29757	SscERV1-LTR	LTR/ERVI	+				1	0	0	0	1	1	0	0	0	1	0	0	0	0	1	0	0	1	0	0	0	6
sLTRDR-89	chrX	66465322	66465872	SscERV18-LTR	LTR/ERVII	+				1	0	0	1	1	1	0	1	0	1	1	1	0	0	0	1	1	1	0	0	0	11
sLTRDR-90	chrX	72251472	72252188	SscERV6A-LTR	LTR/ERVI	+	0	CCTGATGGTTTTCAGGGAAG	CCTAGTTTGTCCCCAATGGA	1	1	1	0	0	0	1	0	1	0	0	0	1	1	1	1	1	0	1	1	1	13
sLTRDR-91	chr1	178999263	178999805	SscERV18-LTR	LTR/ERVII	-	1	ATCAAATGATGCAACCGACA	AACGGGTGCTGTGGAACTTA	1	1	1	1	1	1	0	1	0	1	0	1	1	0	1	1	0	1	0	0	0	13
sLTRDR-92	chr13	99209097	99209513	ERV1N_2_SSc_LTR	LTR/ERV1	-				1	0	0	1	1	1	0	0	0	1	0	1	0	0	0	1	0	1	0	0	0	8
sLTRDR-93	chr13	105633826	105634454	SscERV6B-LTR	LTR/ERVI	-				1	1	1	0	1	1	0	0	1	1	0	0	0	0	1	1	0	1	0	1	0	11
sLTRDR-94	chr14	94165855	94166398	SscERV18-LTR	LTR/ERVII	-				1	0	0	0	0	1	0	0	0	0	0	0	1	0	0	1	0	0	0	0	0	4
sLTRDR-95	chr6	56525883	56526313	ERV1N_2_SSc_LTR	LTR/ERV1	-				1	1	0	0	1	1	1	0	0	1	1	0	1	0	0	1	1	1	0	0	0	11
sLTRDR-96	chr8	16830532	16830630	MER41B_SS_LTR	LTR/ERV1	-				1	0	0	0	0	0	0	0	0	0	0	0	0	1	1	0	0	0	0	0	0	3
sLTRDR-97	chrUn_NW_018084833v1	20222	20507	ERV1_4B_SSc_LTR	LTR/ERV1	-				1	1	1	1	0	1	1	1	1	1	1	1	0	1	1	0	1	0	1	1	1	17
sLTRDR-98	chrUn_NW_018085366v1	103879	104480	ERV1_2B_SSc_LTR	LTR/ERV1	-				1	0	0	0	1	0	0	0	0	0	0	0	0	0	0	0	0	0	0	0	0	2
sLTRDR-99	chrX	62104128	62104616	SscERV18-LTR	LTR/ERVII	-				1	0	0	1	1	1	0	1	0	0	1	1	0	0	0	1	1	1	0	0	0	10
sLTRDR-100	chrX	73465077	73465613	SscERV18-LTR	LTR/ERVII	-				1	0	0	1	1	1	0	1	0	1	1	1	0	0	0	1	1	1	0	0	0	11
sLTRDR-101	chrX	75841587	75842100	SscERV18-LTR	LTR/ERVII	-				1	0	0	1	1	1	0	1	0	1	1	1	0	0	0	1	1	1	0	0	0	11
sLTRDR-102	chr1	204659144	204659657	SscERV18-LTR	LTR/ERVII	+	1	CTTATAGTTTGTTCATCCTGTGTTCC	AATAAACATCAAAACTACGATGAGG	1	1	1	1	1	1	0	1	0	1	0	1	0	0	0	1	0	1	0	0	0	11
sLTRDR-103	chr12	26543335	26543701	SscERV10-LTR	LTR/ERVI	+				1	1	1	0	1	1	1	0	1	1	1	1	1	1	1	1	1	1	0	0	1	17
sLTRDR-104	chr2	55336502	55336979	SscERV18-LTR	LTR/ERVII	+	1	CATGATCCAGGAGTCCCACT	CCGTGTTACCGCAAAAGGTA	1	0	0	1	1	1	0	1	0	1	1	1	0	1	0	1	1	1	0	0	1	13
sLTRDR-105	chr3	61605685	61606112	ERV1N_2_SSc_LTR	LTR/ERV1	+				1	1	0	1	1	1	0	1	0	1	1	1	0	0	1	1	1	1	1	1	1	16
sLTRDR-106	chr8	101048248	101048733	SscERV18-LTR	LTR/ERVII	+	1	GGTATAACCTTGCTCTCGT	TTATCCATTCTTCTGTTGGCT	1	1	0	0	1	1	0	1	1	1	0	1	1	0	1	1	0	1	0	0	0	12
sLTRDR-107	chr9	13029255	13029324	MER41B_SS_LTR	LTR/ERV1	+				1	0	1	1	0	0	0	1	0	0	1	1	0	0	0	1	0	1	0	0	0	8
sLTRDR-108	chr9	137486788	137487507	SscERV6A-LTR	LTR/ERVI	+	1	CATGGTTGTGTCCGTTTCTG	GCTGCTACGGGGACACTAAG	1	0	0	1	1	0	0	0	0	0	1	0	0	0	0	1	0	1	0	0	0	6
sLTRDR-109	chrUn_NW_018085009v1	33391	33562	SscERV13-LTR	LTR/ERVI	+				1	1	0	1	1	1	0	1	1	1	1	1	1	1	1	1	0	1	0	0	1	16
sLTRDR-110	chrUn_NW_018085009v1	48467	48638	SscERV13-LTR	LTR/ERVI	+				1	1	1	1	1	1	0	1	1	1	1	1	1	1	1	1	0	1	0	0	1	17
sLTRDR-111	chrUn_NW_018085147v1	49244	49689	SscERV18-LTR	LTR/ERVII	+				1	1	0	1	1	1	1	0	1	0	1	1	1	0	1	1	1	1	1	1	1	17
sLTRDR-112	chrUn_NW_018085268v1	159099	159347	MER41B_SS_LTR	LTR/ERV1	+				1	0	1	1	1	1	0	1	1	1	1	1	0	0	1	0	1	1	0	1	1	15
sLTRDR-113	chrUn_NW_018085359v1	77009	77454	SscERV18-LTR	LTR/ERVII	+				1	1	0	1	1	1	0	0	0	0	1	1	1	1	1	1	0	1	1	0	1	14
sLTRDR-114	chrX	70931870	70932365	SscERV18-LTR	LTR/ERVII	+				1	1	0	1	0	1	1	1	0	1	1	1	1	0	1	1	1	1	0	0	1	15
sLTRDR-115	chrX	81385130	81385645	SscERV18-LTR	LTR/ERVII	+				1	0	0	1	1	1	0	1	0	1	1	1	0	0	0	1	1	1	0	0	0	11
sLTRDR-116	chrY	10205421	10205769	ERV1_4B_SSc_LTR	LTR/ERV1	+	1	TCCTGTTTTGTTTTGGTCTGG	CCACTTCTACACCGAGAGGAA	1	1	0	0	1	1	0	0	0	0	0	0	0	0	0	0	0	0	0	0	1	5
sLTRDR-117	chrY	19817875	19817975	SscERV4-LTR	LTR/ERVI	+				1	1	0	0	1	1	0	0	0	0	0	0	0	0	0	1	0	0	0	0	1	6
sLTRDR-118	chrY	20096317	20096417	SscERV4-LTR	LTR/ERVI	+				1	1	0	0	1	1	0	0	0	0	0	0	0	0	0	1	0	0	0	0	1	6
sLTRDR-119	chrY	20137710	20137810	SscERV4-LTR	LTR/ERVI	+				1	1	0	0	1	1	0	0	0	0	0	0	0	0	0	1	0	0	0	0	1	6
sLTRDR-120	chrY	20882162	20882261	SscERV4-LTR	LTR/ERVI	+				1	1	0	0	1	1	0	0	0	0	0	0	0	0	0	1	0	0	0	0	1	6
sLTRDR-121	chrY	21184437	21184537	SscERV4-LTR	LTR/ERVI	+				1	1	0	0	1	1	0	0	0	0	0	0	0	0	0	1	0	0	0	0	1	6
sLTRDR-122	chrY	22303002	22303101	SscERV4-LTR	LTR/ERVI	+				1	1	0	0	1	1	0	0	0	0	0	0	0	0	0	1	0	0	0	0	1	6
sLTRDR-123	chrY	23346971	23347070	SscERV4-LTR	LTR/ERVI	+				1	1	0	0	1	1	0	0	0	0	0	0	0	0	0	1	0	0	0	0	1	6
sLTRDR-124	chrY	23655309	23655404	SscERV4-LTR	LTR/ERVI	+				1	1	0	0	1	1	0	0	0	0	0	0	0	0	0	1	0	0	0	0	1	6
sLTRDR-125	chrY	25102319	25102419	SscERV4-LTR	LTR/ERVI	+				1	1	0	0	1	1	0	0	0	0	0	0	0	0	0	1	0	0	0	0	1	6
sLTRDR-126	chrY	25143646	25143746	SscERV4-LTR	LTR/ERVI	+				1	1	0	0	1	1	0	0	0	0	0	0	0	0	0	1	0	0	0	0	1	6
sLTRDR-127	chrY	40391078	40391388	ERV1N_1_SSc_LTR	LTR/ERV1	+				1	1	0	0	1	1	0	0	0	0	0	0	0	0	1	1	0	0	0	0	1	7
sLTRDR-128	chr11	66776492	66777193	SscERV6A-LTR	LTR/ERVI	-				1	0	0	0	0	0	0	0	0	0	0	0	0	0	0	1	0	0	0	0	0	2
sLTRDR-129	chr12	26598721	26599086	SscERV10-LTR	LTR/ERVI	-				1	1	1	0	1	1	1	0	1	1	1	1	1	1	1	1	1	1	0	0	1	17
sLTRDR-130	chr13	176297386	176297905	SscERV18-LTR	LTR/ERVII	-				1	1	1	0	1	0	0	1	1	0	0	0	1	1	1	1	0	1	1	1	1	14
sLTRDR-131	chr13	203280975	203281458	SscERV18-LTR	LTR/ERVII	-				1	0	0	0	0	0	0	0	0	0	0	0	1	1	1	0	0	0	0	0	0	4
sLTRDR-132	chr17	42745453	42745965	SscERV18-LTR	LTR/ERVII	-				1	1	0	0	1	1	0	1	1	1	1	0	1	1	1	1	1	0	1	0	0	14
sLTRDR-133	chr7	77034191	77034624	SscERV1-LTR	LTR/ERVI	-				1	1	1	0	1	1	0	1	1	1	1	1	0	1	1	1	1	1	0	0	1	16
sLTRDR-134	chr9	4833457	4833887	ERV1N_2_SSc_LTR	LTR/ERV1	-	1	CTCAGAGGGGTTTCCTACCC	AAATAGCGCTGCAGTGAACA	1	1	1	0	1	0	1	0	1	1	1	0	1	1	0	1	0	0	1	0	1	13
sLTRDR-135	chr9	5861256	5861406	ERV3_1_SSc_LTR	LTR/ERV1	-				1	1	0	1	1	1	0	1	0	1	1	1	1	0	1	1	1	1	1	1	1	17
sLTRDR-136	chr9	22825604	22826229	SscERV6A-LTR	LTR/ERVI	-				1	0	1	0	0	1	0	1	0	0	0	0	0	1	0	0	0	0	0	0	0	5
sLTRDR-137	chr9	101080977	101081517	SscERV18-LTR	LTR/ERVII	-				1	0	0	1	1	1	0	1	0	1	1	1	1	1	0	1	1	1	0	1	0	14
sLTRDR-138	chrUn_NW_018084913v1	46142	46735	ERV1_2B_SSc_LTR	LTR/ERV1	-	1	GGGATGTGCCACAAAACATT	GAGAATGCCAGAGGATTGGA	1	0	0	0	0	0	0	0	0	0	0	0	0	1	1	0	0	0	0	0	0	3
sLTRDR-139	chrUn_NW_018085017v1	78977	79199	SscERV17-LTR	LTR/ERVII	-				1	0	1	1	1	1	0	1	1	1	1	1	1	1	0	0	1	1	1	1	0	16
sLTRDR-140	chrX	51078258	51079009	SscERV6A-LTR	LTR/ERVI	-				1	0	1	1	1	1	0	1	1	1	1	1	1	1	0	1	1	1	1	1	0	17
sLTRDR-141	chrX	62464358	62464840	SscERV18-LTR	LTR/ERVII	-				1	0	0	1	1	1	0	1	0	1	1	1	0	0	0	1	1	1	0	0	0	11
sLTRDR-142	chrX	62510580	62511067	SscERV18-LTR	LTR/ERVII	-				1	0	0	1	1	1	0	1	0	1	1	1	0	0	0	1	1	1	0	0	0	11
sLTRDR-143	chrX	63725784	63726298	SscERV18-LTR	LTR/ERVII	-	0	AGAAAGTTGTCCATTTCTTCTAGTTTG	TAGCAATACAGGGCTTCCTCA	1	0	0	1	1	1	0	1	0	1	1	1	0	0	0	1	1	1	0	0	0	11
sLTRDR-144	chrX	70990097	70990593	SscERV18-LTR	LTR/ERVII	-				1	1	0	1	0	1	1	1	0	1	1	1	1	0	1	1	1	1	0	0	1	15
sLTRDR-145	chrX	72232136	72232873	ERV1_2B_SSc_LTR	LTR/ERV1	-				1	0	0	1	1	1	0	1	0	1	1	1	0	0	0	1	1	1	0	0	0	11
sLTRDR-146	chrX	72304929	72305387	SscERV18-LTR	LTR/ERVII	-	1	TGTCCTCTCTCCCCAAACAG	TGTCTCATTTTTCAACTCATTTCA	1	0	0	1	1	1	0	1	0	1	1	1	0	0	0	1	1	1	0	0	0	11
sLTRDR-147	chrY	19907590	19907690	SscERV4-LTR	LTR/ERVI	-				1	1	0	0	1	1	0	0	0	0	0	0	0	0	0	1	0	0	0	0	1	6
sLTRDR-148	chrY	19951519	19951619	SscERV4-LTR	LTR/ERVI	-				1	1	0	0	1	1	0	0	0	0	0	0	0	0	0	1	0	0	0	0	1	6
sLTRDR-149	chrY	19981182	19981282	SscERV4-LTR	LTR/ERVI	-				1	1	0	0	1	1	0	0	0	0	0	0	0	0	0	1	0	0	0	0	1	6
sLTRDR-150	chrY	21162386	21162486	SscERV4-LTR	LTR/ERVI	-				1	1	0	0	1	1	0	0	0	0	0	0	0	0	0	1	0	0	0	0	1	6
sLTRDR-151	chrY	21400710	21400810	SscERV4-LTR	LTR/ERVI	-				1	1	0	0	1	1	0	0	0	0	0	0	0	0	0	1	0	0	0	0	1	6
sLTRDR-152	chrY	22160500	22160600	SscERV4-LTR	LTR/ERVI	-				1	1	0	0	1	1	0	0	0	0	0	0	0	0	0	1	0	0	0	0	1	6
sLTRDR-153	chrY	23133169	23133269	SscERV4-LTR	LTR/ERVI	-				1	1	0	0	1	1	0	0	0	0	0	0	0	0	0	1	0	0	0	0	1	6
sLTRDR-154	chrY	25053767	25053867	SscERV4-LTR	LTR/ERVI	-				1	1	0	0	1	1	0	0	0	0	0	0	0	0	0	1	0	0	0	0	1	6
sLTRDR-155	chrY	25158217	25158317	SscERV4-LTR	LTR/ERVI	-				1	1	0	0	1	1	0	0	0	0	0	0	0	0	0	1	0	0	0	0	1	6
sLTRDR-156	chrY	42239558	42239988	SscERV18-LTR	LTR/ERVII	-				1	1	0	0	1	1	0	0	0	0	0	0	0	0	0	0	0	0	0	0	1	5
sLTRDR-157	chrY_NW_018084779v1_random	17615	17715	SscERV4-LTR	LTR/ERVI	-				1	1	0	0	1	1	0	0	0	0	0	0	0	0	0	1	0	0	0	0	1	6
sLTRREF-1	chr1	7565905	7565906	SscERV13-LTR	LTR/ERVI	+				0	0	0	0	0	0	0	0	0	0	0	0	0	0	0	0	0	0	0	1	0	1
sLTRREF-2	chr1	8760230	8760231	SscERV6B-LTR	LTR/ERVI	-				0	1	0	0	0	0	0	0	0	0	0	0	0	0	0	0	0	0	0	0	0	1
sLTRREF-3	chr1	13569172	13569173	SscERV13-LTR	LTR/ERVI	-				0	0	0	0	0	0	0	0	1	0	0	0	0	0	0	0	0	0	0	0	0	1
sLTRREF-4	chr1	15498990	15498991	SscERV13-LTR	LTR/ERVI	-				0	0	1	0	0	0	0	0	0	0	0	0	0	0	0	0	0	0	0	0	0	1
sLTRREF-5	chr1	15887312	15887313	SscERV13-LTR	LTR/ERVI	+				0	0	1	0	0	0	0	0	0	0	0	0	0	0	0	0	0	0	0	0	0	1
sLTRREF-6	chr1	20902311	20902312	SscERV13-LTR	LTR/ERVI	+				0	0	0	0	0	0	0	0	0	0	0	0	0	0	0	0	0	0	0	1	0	1
sLTRREF-7	chr1	28950343	28950344	SscERV13-LTR	LTR/ERVI	+				0	0	0	0	0	0	0	0	0	0	0	0	0	0	0	0	0	0	0	0	1	1
sLTRREF-8	chr1	41094839	41094840	SscERV13-LTR	LTR/ERVI	-				0	0	0	0	0	0	0	0	0	0	0	1	0	0	0	0	0	0	0	0	0	1
sLTRREF-9	chr1	46019610	46019611	SscERV13-LTR	LTR/ERVI	-				0	0	0	0	0	0	0	0	0	0	1	0	0	0	0	0	0	0	0	0	0	1
sLTRREF-10	chr1	47025339	47025340	SscERV18-LTR	LTR/ERVII	-				0	0	0	0	0	0	0	0	1	0	0	0	1	1	1	0	1	0	1	0	0	6
sLTRREF-11	chr1	55387627	55387628	SscERV14-LTR	LTR/ERVIII	-				0	0	0	0	0	0	0	0	1	0	0	0	0	0	0	0	0	0	0	0	0	1
sLTRREF-12	chr1	62244794	62244795	SscERV13-LTR	LTR/ERVI	+				0	0	0	0	0	0	0	0	0	0	0	0	0	0	0	0	0	0	0	1	0	1
sLTRREF-13	chr1	62278221	62278222	SscERV18-LTR	LTR/ERVII	-				0	0	0	0	0	0	0	0	0	0	0	0	0	0	0	0	0	0	0	0	1	1
sLTRREF-14	chr1	100238844	100238845	SscERV13-LTR	LTR/ERVI	+				0	0	1	0	0	0	0	0	0	0	0	0	0	0	0	0	0	0	0	0	0	1
sLTRREF-15	chr1	125126681	125126682	SscERV6B-LTR	LTR/ERVI	+				0	1	0	0	0	0	0	0	0	0	0	0	0	0	0	0	0	0	0	0	0	1
sLTRREF-16	chr1	143809233	143809234	SscERV13-LTR	LTR/ERVI	+				0	0	0	0	0	0	0	0	0	0	0	0	0	0	0	0	1	0	0	0	0	1
sLTRREF-17	chr1	144855960	144855961	SscERV6B-LTR	LTR/ERVI	+	0	GATCCTCCAAGACAAGCTGA	ATAATCAAATCCCATACCCCTG	0	0	0	0	0	0	0	0	1	0	0	0	0	0	0	0	0	0	0	0	0	1
sLTRREF-18	chr1	145270317	145270318	SscERV10-LTR	LTR/ERVI	+				0	0	0	0	0	0	0	0	1	0	0	0	0	0	0	0	0	0	0	0	0	1
sLTRREF-19	chr1	159401839	159401840	SscERV18-LTR	LTR/ERVII	+	1	GTCAATATTCATTCAGTGCCTT	CTCTGGTCTAAAGCCCATG	0	0	0	0	0	0	0	0	0	0	0	0	1	0	0	0	0	0	1	0	0	2
sLTRREF-20	chr1	160943979	160943980	SscERV13-LTR	LTR/ERVI	+				0	0	0	0	0	0	0	0	0	0	0	1	0	0	0	0	0	0	0	0	0	1
sLTRREF-21	chr1	163284079	163284080	SscERV13-LTR	LTR/ERVI	+	1	CTTATTTCAGCGCTAGAGACA	GAGCAACAGTAAGTAGATGTGAC	0	0	0	0	0	0	0	0	0	0	0	0	0	0	0	0	0	0	0	1	0	1
sLTRREF-22	chr1	163999256	163999257	SscERV13-LTR	LTR/ERVI	+				0	0	0	0	0	0	0	0	0	0	0	1	0	0	0	0	0	0	0	0	0	1
sLTRREF-23	chr1	170202124	170202125	SscERV6B-LTR	LTR/ERVI	-				0	0	0	0	0	0	0	0	0	0	0	0	1	0	0	0	0	0	0	0	0	1
sLTRREF-24	chr1	178334732	178334733	SscERV18-LTR	LTR/ERVII	-				0	1	0	0	0	0	0	0	1	0	0	0	0	1	1	0	0	1	0	1	0	6
sLTRREF-25	chr1	181251278	181251279	SscERV13-LTR	LTR/ERVI	-				0	0	0	0	0	0	0	0	1	0	0	0	0	0	0	0	0	0	0	0	0	1
sLTRREF-26	chr1	185402565	185402566	SscERV13-LTR	LTR/ERVI	+				0	0	0	0	0	0	0	0	0	0	1	0	0	0	0	0	0	0	0	0	0	1
sLTRREF-27	chr1	195311412	195311413	SscERV13-LTR	LTR/ERVI	-	1	GTGTATTTTCTTCAACCCACT	AGTACGTATTTATACAAGGAGC	0	0	0	0	0	0	0	0	0	0	0	0	0	0	0	0	0	0	0	1	0	1
sLTRREF-28	chr1	195868178	195868179	MER41B_SS_LTR	LTR/ERV1	-				0	1	0	0	0	0	0	0	0	0	0	0	0	0	1	0	0	0	1	0	1	4
sLTRREF-29	chr1	197672341	197672342	SscERV18-LTR	LTR/ERVII	+				0	0	0	0	0	0	1	0	0	0	0	0	0	0	0	0	0	0	0	0	0	1
sLTRREF-30	chr1	199488688	199488689	SscERV18-LTR	LTR/ERVII	+				0	0	0	0	0	0	0	0	0	0	0	0	0	0	0	0	0	0	1	0	0	1
sLTRREF-31	chr1	211234606	211234607	SscERV18-LTR	LTR/ERVII	-				0	0	0	0	0	0	0	0	0	0	0	0	0	0	0	0	1	0	0	0	0	1
sLTRREF-32	chr1	216935761	216935762	SscERV18-LTR	LTR/ERVII	+				0	0	0	0	0	0	0	0	0	0	0	0	0	1	0	0	0	0	0	0	0	1
sLTRREF-33	chr1	221671138	221671139	SscERV13-LTR	LTR/ERVI	-				0	0	0	0	0	0	0	0	0	0	0	0	0	0	0	0	0	0	0	1	0	1
sLTRREF-34	chr1	221696971	221696972	SscERV18-LTR	LTR/ERVII	-				0	0	0	0	0	0	0	0	0	0	0	0	0	0	0	0	0	1	0	0	0	1
sLTRREF-35	chr1	225933913	225933914	SscERV18-LTR	LTR/ERVII	+				0	0	1	0	0	0	0	0	0	0	0	0	0	0	0	0	0	0	0	0	0	1
sLTRREF-36	chr1	232910185	232910186	SscERV6A-LTR	LTR/ERVI	-				0	0	0	0	0	0	0	1	0	0	0	0	0	0	0	0	0	0	0	0	0	1
sLTRREF-37	chr1	239892271	239892272	SscERV13-LTR	LTR/ERVI	-				0	0	1	0	0	0	0	0	0	0	0	0	0	0	0	0	0	0	0	0	0	1
sLTRREF-38	chr1	240205337	240205338	SscERV13-LTR	LTR/ERVI	-				0	0	0	0	0	0	0	0	0	0	0	0	0	0	0	0	0	0	0	1	0	1
sLTRREF-39	chr1	252552214	252552215	SscERV13-LTR	LTR/ERVI	+	1	ACTGCTGTTTTCTTTGCCTA	GGTCAGTGCTTCTCAAACTTC	0	0	0	0	0	1	0	1	0	0	0	1	0	0	0	0	0	0	0	0	1	4
sLTRREF-40	chr1	256173879	256173880	SscERV6B-LTR	LTR/ERVI	+				0	1	1	1	0	1	0	0	1	1	0	0	0	0	0	0	0	0	1	1	0	8
sLTRREF-41	chr1	269288635	269288636	SscERV13-LTR	LTR/ERVI	+				0	0	0	0	0	0	0	0	0	0	0	0	0	0	0	0	1	0	0	0	0	1
sLTRREF-42	chr1	271549446	271549447	SscERV13-LTR	LTR/ERVI	-				0	0	0	0	0	0	0	0	0	0	0	0	0	0	0	0	1	0	0	0	0	1
sLTRREF-43	chr10	751790	751791	SscERV13-LTR	LTR/ERVI	-				0	0	0	0	0	0	1	0	1	0	0	0	0	1	0	0	0	0	0	0	0	3
sLTRREF-44	chr10	3710546	3710547	SscERV13-LTR	LTR/ERVI	-				0	0	0	0	0	0	0	1	0	0	0	0	0	0	0	0	1	0	0	0	1	3
sLTRREF-45	chr10	4489434	4489435	SscERV18-LTR	LTR/ERVII	-				0	0	0	0	0	0	0	0	1	0	0	0	0	0	0	0	0	0	0	0	0	1
sLTRREF-46	chr10	6441974	6441975	SscERV13-LTR	LTR/ERVI	-	1	ATAATTGTTTTCGTAATGTCC	TTCTCTAAGATCAGAAACCAG	0	0	1	0	0	0	0	0	1	0	0	0	0	0	0	0	0	0	0	0	0	2
sLTRREF-47	chr10	7009911	7009912	SscERV13-LTR	LTR/ERVI	-				0	0	0	1	0	0	0	0	0	0	0	0	0	0	0	0	0	0	0	0	0	1
sLTRREF-48	chr10	12762347	12762348	SscERV13-LTR	LTR/ERVI	+				0	0	0	1	0	0	0	0	0	0	0	0	0	0	0	0	0	0	0	0	0	1
sLTRREF-49	chr10	13408357	13408358	SscERV13-LTR	LTR/ERVI	-				0	0	0	0	0	0	1	0	0	0	0	0	0	0	0	0	0	0	0	0	0	1
sLTRREF-50	chr10	17614986	17614987	SscERV13-LTR	LTR/ERVI	+				0	0	1	0	0	0	0	0	0	0	0	0	0	0	0	0	0	0	0	0	0	1
sLTRREF-51	chr10	19914035	19914036	SscERV13-LTR	LTR/ERVI	+				0	0	1	0	0	0	0	0	0	0	0	0	0	0	0	0	0	0	0	0	0	1
sLTRREF-52	chr10	20729379	20729380	SscERV13-LTR	LTR/ERVI	+				0	0	0	0	0	0	0	0	0	0	0	1	0	0	0	0	0	0	0	0	0	1
sLTRREF-53	chr10	25829626	25829627	MER41B_SS_LTR	LTR/ERV1	-				0	0	0	0	0	0	0	0	0	0	0	0	0	0	0	0	0	0	0	0	1	1
sLTRREF-54	chr10	31404566	31404567	SscERV13-LTR	LTR/ERVI	+				0	0	0	0	0	0	0	0	0	0	0	0	0	0	0	0	1	0	0	0	0	1
sLTRREF-55	chr10	49706824	49706825	SscERV18-LTR	LTR/ERVII	-				0	0	0	0	0	0	0	0	0	0	0	0	0	0	0	0	0	0	0	0	1	1
sLTRREF-56	chr10	60403219	60403220	SscERV6A-LTR	LTR/ERVI	-				0	0	0	0	0	0	0	1	0	0	0	0	0	0	0	0	0	0	0	0	0	1
sLTRREF-57	chr10	61955574	61955575	SscERV1-LTR	LTR/ERVI	-				0	1	0	0	0	0	0	0	1	0	1	0	1	1	1	0	0	0	0	0	0	6
sLTRREF-58	chr11	3589856	3589857	SscERV13-LTR	LTR/ERVI	+				0	0	0	0	0	0	0	0	1	0	0	0	0	0	0	0	0	0	0	0	0	1
sLTRREF-59	chr11	7782857	7782858	SscERV6A-LTR	LTR/ERVI	-				0	0	0	0	0	0	0	0	0	0	0	0	0	0	0	0	1	0	0	0	0	1
sLTRREF-60	chr11	10448903	10448904	SscERV13-LTR	LTR/ERVI	+				0	0	0	0	0	0	0	0	0	0	0	0	0	0	0	0	0	0	0	0	1	1
sLTRREF-61	chr11	11701895	11701896	SscERV13-LTR	LTR/ERVI	-				0	0	0	0	1	0	0	0	0	0	0	0	0	0	0	0	0	0	0	0	0	1
sLTRREF-62	chr11	13917350	13917351	SscERV13-LTR	LTR/ERVI	+				0	0	0	0	0	0	0	0	0	0	1	0	0	0	0	0	0	0	0	0	0	1
sLTRREF-63	chr11	16345545	16345546	SscERV13-LTR	LTR/ERVI	-				0	0	1	0	0	0	0	0	0	0	0	0	0	0	0	0	0	0	0	0	0	1
sLTRREF-64	chr11	20501960	20501961	SscERV6B-LTR	LTR/ERVI	+				0	1	0	0	0	0	0	0	0	0	0	0	0	0	0	0	0	0	0	0	0	1
sLTRREF-65	chr11	28197533	28197534	SscERV13-LTR	LTR/ERVI	+				0	0	0	0	0	0	0	1	0	0	0	0	0	0	0	0	0	0	0	0	0	1
sLTRREF-66	chr11	28354355	28354356	SscERV6B-LTR	LTR/ERVI	+				0	1	0	0	0	0	0	0	0	0	0	0	0	0	0	0	0	0	0	0	0	1
sLTRREF-67	chr11	36582724	36582725	SscERV18-LTR	LTR/ERVII	+				0	1	0	0	0	0	0	0	0	0	0	0	0	0	0	0	0	0	0	0	0	1
sLTRREF-68	chr11	37814629	37814630	SscERV18-LTR	LTR/ERVII	-				0	0	0	0	0	0	0	0	0	1	0	0	0	0	0	0	0	0	0	0	0	1
sLTRREF-69	chr11	41414122	41414123	SscERV13-LTR	LTR/ERVI	-				0	0	0	1	0	0	0	0	0	0	0	0	0	0	0	1	0	0	0	0	0	2
sLTRREF-70	chr11	44956300	44956301	SscERV13-LTR	LTR/ERVI	+				0	0	0	1	0	0	0	0	0	0	0	0	0	0	0	0	0	0	0	0	0	1
sLTRREF-71	chr11	57152008	57152009	SscERV18-LTR	LTR/ERVII	-	1	CATTATTACTAAATGCAACAAC	TTCTTATTTTTCCCATCTGT	0	0	0	0	0	0	0	0	0	0	0	0	0	1	1	0	0	0	0	0	0	2
sLTRREF-72	chr11	61995775	61995776	SscERV13-LTR	LTR/ERVI	-				0	0	0	1	0	0	0	0	0	0	0	0	0	0	0	0	0	0	0	0	0	1
sLTRREF-73	chr11	66764548	66764549	SscERV13-LTR	LTR/ERVI	-	1	TTTGAAGCATTTGGGAACCAT	GGCTTTCTCCTCAAGGTCA	0	0	0	0	0	0	0	0	0	0	0	1	0	1	0	0	0	0	1	0	0	3
sLTRREF-74	chr11	71322640	71322641	SscERV13-LTR	LTR/ERVI	+				0	0	0	0	0	0	0	0	0	0	0	0	0	0	0	0	0	0	0	0	1	1
sLTRREF-75	chr11	72356027	72356028	SscERV18-LTR	LTR/ERVII	-				0	0	0	0	0	0	1	0	0	0	0	0	0	0	0	0	0	0	0	0	0	1
sLTRREF-76	chr11	73501224	73501225	SscERV13-LTR	LTR/ERVI	+				0	0	0	0	0	0	0	0	0	0	0	0	0	0	0	0	0	0	0	0	1	1
sLTRREF-77	chr12	107653	107654	SscERV1-LTR	LTR/ERVI	+				0	0	0	1	1	1	0	1	0	1	1	1	0	0	0	0	0	1	0	0	0	8
sLTRREF-78	chr12	4993282	4993283	SscERV13-LTR	LTR/ERVI	-				0	0	0	0	0	0	0	0	0	0	0	0	1	0	0	0	0	0	0	0	0	1
sLTRREF-79	chr12	7322814	7322815	SscERV13-LTR	LTR/ERVI	+				0	0	1	0	0	0	0	0	0	0	0	0	0	0	0	0	0	0	0	0	0	1
sLTRREF-80	chr12	11241422	11241423	SscERV13-LTR	LTR/ERVI	+				0	0	0	0	0	0	0	0	0	0	0	0	0	0	0	0	0	0	1	0	0	1
sLTRREF-81	chr12	12725820	12725821	SscERV13-LTR	LTR/ERVI	+				0	0	0	0	0	0	0	0	0	0	0	0	0	0	0	0	0	0	0	0	1	1
sLTRREF-82	chr12	12847297	12847298	SscERV13-LTR	LTR/ERVI	+				0	0	0	0	0	0	0	0	1	0	0	0	0	0	0	0	0	0	0	0	0	1
sLTRREF-83	chr12	15999965	15999966	SscERV6A-LTR	LTR/ERVI	+				0	0	0	0	0	0	0	0	0	0	0	0	1	0	0	0	0	0	0	0	0	1
sLTRREF-84	chr12	16000165	16000166	SscERV6A-LTR	LTR/ERVI	+				0	0	0	0	0	0	0	0	1	0	0	0	0	0	0	0	0	0	0	0	0	1
sLTRREF-85	chr12	16000206	16000207	SscERV6A-LTR	LTR/ERVI	+				0	0	0	0	0	0	0	0	0	0	0	0	0	0	0	0	0	0	0	1	0	1
sLTRREF-86	chr12	16000250	16000251	SscERV6A-LTR	LTR/ERVI	+				0	0	0	0	0	0	0	0	0	0	0	0	0	0	0	0	0	0	0	0	1	1
sLTRREF-87	chr12	21266393	21266394	SscERV13-LTR	LTR/ERVI	+				0	0	0	0	0	0	0	0	0	0	0	0	0	1	0	0	0	0	0	0	0	1
sLTRREF-88	chr12	21669558	21669559	SscERV13-LTR	LTR/ERVI	+				0	0	0	0	0	0	0	0	0	0	0	0	0	0	0	0	0	0	1	0	0	1
sLTRREF-89	chr12	26003055	26003056	SscERV13-LTR	LTR/ERVI	-				0	0	0	0	0	0	0	1	0	0	0	0	0	0	0	0	0	0	0	0	0	1
sLTRREF-90	chr12	26238854	26238855	SscERV13-LTR	LTR/ERVI	-				0	0	0	0	0	0	0	0	0	0	0	0	0	0	0	0	0	0	0	0	1	1
sLTRREF-91	chr12	34124448	34124449	SscERV13-LTR	LTR/ERVI	+				0	0	0	0	0	0	0	0	0	0	0	0	0	0	0	0	0	0	1	0	0	1
sLTRREF-92	chr12	37860941	37860942	SscERV13-LTR	LTR/ERVI	+				0	0	0	0	0	0	0	0	0	0	0	0	0	0	0	0	0	0	1	0	0	1
sLTRREF-93	chr12	47291273	47291274	SscERV13-LTR	LTR/ERVI	-				0	0	0	0	0	0	0	0	0	0	0	1	0	0	0	0	0	0	0	1	0	2
sLTRREF-94	chr12	57243971	57243972	SscERV3-LTR	LTR/ERVI	-	1	AGTACGCAGTTGACGTCTTCC	AGTCAAAGCAAGTCACGGCCAA	0	0	0	0	0	0	0	0	0	0	0	0	1	0	1	0	0	0	1	0	0	3
sLTRREF-95	chr12	60076460	60076461	SscERV6A-LTR	LTR/ERVI	-				0	0	0	0	0	0	0	0	1	0	0	0	0	0	0	0	0	0	0	0	0	1
sLTRREF-96	chr13	8845638	8845639	SscERV13-LTR	LTR/ERVI	-	1	CTGGTATTTTGTGTAATGCTT	AATAATCTTTACTGTTTACGG	0	0	0	0	0	0	0	0	0	0	0	0	0	0	0	0	0	0	1	1	1	3
sLTRREF-97	chr13	9342305	9342306	SscERV14-LTR	LTR/ERVIII	+				0	0	0	0	0	0	0	0	0	0	0	0	0	0	0	0	0	0	0	0	1	1
sLTRREF-98	chr13	26233635	26233636	SscERV13-LTR	LTR/ERVI	-				0	0	0	0	0	0	0	0	0	0	0	1	0	0	0	0	0	0	0	0	0	1
sLTRREF-99	chr13	28057799	28057800	SscERV13-LTR	LTR/ERVI	+				0	0	0	0	0	0	0	0	0	0	0	0	0	0	0	1	0	0	0	0	0	1
sLTRREF-100	chr13	61821754	61821755	SscERV13-LTR	LTR/ERVI	+				0	0	0	0	0	0	0	1	0	0	0	0	0	0	0	0	0	0	0	0	0	1
sLTRREF-101	chr13	73434305	73434306	SscERV6A-LTR	LTR/ERVI	+	1	GGATTCAATGAGGCACATAAACT	AGAGCTGATACACTCTGGG	0	0	0	0	0	0	0	0	0	0	0	0	0	0	0	0	0	0	0	0	1	1
sLTRREF-102	chr13	88478587	88478588	SscERV13-LTR	LTR/ERVI	+				0	0	0	0	0	0	0	1	0	0	0	0	0	0	0	0	0	0	0	0	0	1
sLTRREF-103	chr13	97127893	97127894	SscERV13-LTR	LTR/ERVI	+				0	0	0	0	0	0	0	0	0	0	0	1	0	0	0	0	0	0	0	0	0	1
sLTRREF-104	chr13	104119810	104119811	SscERV18-LTR	LTR/ERVII	-				0	1	0	0	0	0	0	0	0	0	0	0	0	0	0	0	0	0	0	0	1	2
sLTRREF-105	chr13	105939451	105939452	SscERV13-LTR	LTR/ERVI	-				0	0	0	0	0	0	1	0	0	0	0	0	0	0	0	0	0	0	1	0	0	2
sLTRREF-106	chr13	106610431	106610432	SscERV13-LTR	LTR/ERVI	+	1	TGTTAGCATTATTTTCAAGGA	ATGTAACTGATCTAGGTCC	0	0	1	0	0	0	1	1	1	0	0	0	0	1	0	0	0	0	0	0	0	5
sLTRREF-107	chr13	112492897	112492898	SscERV18-LTR	LTR/ERVII	-				0	0	0	0	0	0	1	0	0	0	0	0	0	0	0	0	0	0	0	0	0	1
sLTRREF-108	chr13	112670334	112670335	SscERV18-LTR	LTR/ERVII	-				0	0	0	0	0	0	0	0	0	0	0	0	0	0	0	0	0	0	0	0	1	1
sLTRREF-109	chr13	113732565	113732566	SscERV13-LTR	LTR/ERVI	+	1	GTTGTGTAATCTAACCCAT	TAACAACAATTTCTGTGTCA	0	0	1	0	0	0	0	0	0	0	0	0	0	0	0	0	0	0	1	0	0	2
sLTRREF-110	chr13	113758080	113758081	SscERV18-LTR	LTR/ERVII	-				0	1	0	0	0	0	0	0	1	0	0	0	1	1	0	0	0	0	0	0	0	4
sLTRREF-111	chr13	123854562	123854563	SscERV13-LTR	LTR/ERVI	+				0	0	0	0	0	0	0	0	0	0	0	0	0	0	0	0	0	0	0	0	1	1
sLTRREF-112	chr13	132054613	132054614	SscERV13-LTR	LTR/ERVI	-				0	0	0	1	0	0	0	0	0	0	0	0	0	0	0	0	0	0	0	0	0	1
sLTRREF-113	chr13	142605784	142605785	SscERV13-LTR	LTR/ERVI	+				0	0	1	0	0	0	0	0	0	0	0	0	0	0	0	0	0	0	0	0	0	1
sLTRREF-114	chr13	154234317	154234318	SscERV18-LTR	LTR/ERVII	+				0	0	0	0	0	0	1	0	0	0	0	0	0	0	0	0	0	0	0	0	0	1
sLTRREF-115	chr13	154482212	154482213	SscERV18-LTR	LTR/ERVII	-				0	0	0	0	0	0	0	0	0	0	0	1	0	0	0	0	0	0	0	0	0	1
sLTRREF-116	chr13	163277500	163277501	SscERV18-LTR	LTR/ERVII	+	0	ATCTAAGGATGACCTGACC	CACAGAAAAAGCAGTAGGTGA	0	0	0	0	0	0	0	0	0	0	0	1	0	0	0	0	0	0	0	0	0	1
sLTRREF-117	chr13	163861139	163861140	SscERV18-LTR	LTR/ERVII	-				0	1	1	0	0	0	1	1	0	1	0	1	0	0	0	0	0	0	0	0	0	6
sLTRREF-118	chr13	171643747	171643748	SscERV18-LTR	LTR/ERVII	-				0	0	0	0	0	0	0	0	1	0	0	0	1	0	1	0	0	0	0	1	0	4
sLTRREF-119	chr13	174133796	174133797	SscERV18-LTR	LTR/ERVII	+				0	1	0	0	0	0	0	0	0	0	0	0	0	0	0	0	0	0	0	1	0	2
sLTRREF-120	chr13	176059959	176059960	SscERV13-LTR	LTR/ERVI	+				0	0	0	0	0	0	1	0	0	0	0	0	0	0	0	0	0	0	0	0	0	1
sLTRREF-121	chr13	184554902	184554903	SscERV18-LTR	LTR/ERVII	-				0	0	0	0	0	0	0	1	0	0	0	0	0	0	0	0	0	0	0	0	0	1
sLTRREF-122	chr13	184897204	184897205	SscERV13-LTR	LTR/ERVI	+				0	0	0	0	0	0	0	0	0	0	0	0	0	0	0	0	0	0	1	0	0	1
sLTRREF-123	chr13	186133894	186133895	SscERV18-LTR	LTR/ERVII	+				0	0	0	1	0	0	0	0	0	0	0	0	0	0	0	0	0	0	0	0	0	1
sLTRREF-124	chr13	190076004	190076005	SscERV13-LTR	LTR/ERVI	+				0	0	0	0	0	0	0	0	0	0	0	0	0	1	0	0	0	0	0	0	0	1
sLTRREF-125	chr13	191325436	191325437	SscERV13-LTR	LTR/ERVI	+				0	0	0	0	0	0	0	0	0	0	0	0	0	0	0	0	1	0	0	0	0	1
sLTRREF-126	chr13	194900901	194900902	SscERV13-LTR	LTR/ERVI	+				0	0	0	0	0	0	0	0	0	0	0	0	0	0	0	0	0	0	0	1	0	1
sLTRREF-127	chr13	206306817	206306818	SscERV18-LTR	LTR/ERVII	-				0	0	0	0	0	0	0	1	0	0	0	0	0	0	0	0	0	0	0	0	0	1
sLTRREF-128	chr13	206736423	206736424	SscERV10-LTR	LTR/ERVI	+				0	0	0	0	0	0	0	0	0	0	0	0	0	0	0	0	0	0	0	0	1	1
sLTRREF-129	chr14	516905	516906	SscERV13-LTR	LTR/ERVI	+				0	0	0	0	0	0	0	0	1	0	0	0	0	0	0	0	0	0	0	0	0	1
sLTRREF-130	chr14	1050162	1050163	SscERV13-LTR	LTR/ERVI	-	2	TTAAGGATCTGGCATTGTCAC	TAAGGCATACCTCATCTTACGG	0	0	1	0	0	0	0	0	1	0	0	0	0	0	0	0	0	0	0	0	0	2
sLTRREF-131	chr14	3841911	3841912	SscERV13-LTR	LTR/ERVI	+	2	CTAGCCTGGGAACTTCCAT	ACAAAGAAACTTGCAACCGTA	0	0	0	0	0	0	0	0	0	0	0	0	1	0	0	0	0	0	0	0	0	1
sLTRREF-132	chr14	4128663	4128664	SscERV13-LTR	LTR/ERVI	+				0	0	0	0	0	0	0	0	0	0	0	1	0	0	0	0	0	0	0	0	0	1
sLTRREF-133	chr14	9104301	9104302	SscERV13-LTR	LTR/ERVI	+				0	0	0	0	0	0	0	0	0	0	0	1	0	0	0	0	0	0	0	0	0	1
sLTRREF-134	chr14	21964436	21964437	SscERV13-LTR	LTR/ERVI	+				0	0	0	0	0	0	1	0	0	0	0	0	0	0	0	0	0	0	0	0	0	1
sLTRREF-135	chr14	25910557	25910558	SscERV13-LTR	LTR/ERVI	+				0	0	0	0	0	0	0	0	0	0	0	0	0	0	1	0	0	0	0	0	0	1
sLTRREF-136	chr14	26077888	26077889	SscERV13-LTR	LTR/ERVI	-				0	0	0	0	0	0	0	0	0	0	1	0	0	0	0	0	0	0	0	0	0	1
sLTRREF-137	chr14	51768271	51768272	SscERV6A-LTR	LTR/ERVI	-				0	0	0	0	0	0	0	0	0	1	0	0	0	0	0	0	0	0	0	0	0	1
sLTRREF-138	chr14	63730379	63730380	SscERV18-LTR	LTR/ERVII	+				0	0	0	0	0	0	0	0	0	0	0	0	0	0	0	0	0	0	1	0	0	1
sLTRREF-139	chr14	63730403	63730404	SscERV18-LTR	LTR/ERVII	+				0	0	0	0	0	0	0	0	0	0	0	0	0	0	0	0	0	0	0	0	1	1
sLTRREF-140	chr14	68818329	68818330	SscERV14-LTR	LTR/ERVIII	+				0	0	0	0	0	0	1	0	0	0	0	0	0	0	0	0	0	0	0	0	0	1
sLTRREF-141	chr14	91893209	91893210	SscERV13-LTR	LTR/ERVI	+				0	0	0	0	0	0	0	0	0	0	0	0	0	0	0	0	1	0	0	0	0	1
sLTRREF-142	chr14	98233715	98233716	SscERV13-LTR	LTR/ERVI	-				0	0	0	1	0	0	0	0	0	0	0	0	0	0	0	0	0	0	0	0	0	1
sLTRREF-143	chr14	124600281	124600282	SscERV13-LTR	LTR/ERVI	+				0	0	1	0	0	0	0	0	0	0	0	0	0	0	0	0	0	0	0	0	0	1
sLTRREF-144	chr14	136283997	136283998	SscERV13-LTR	LTR/ERVI	+				0	0	0	0	0	0	0	0	0	0	0	0	0	0	0	0	0	0	0	1	0	1
sLTRREF-145	chr14	139536584	139536585	ERV1_2B_SSc_LTR	LTR/ERV1	+	1	ACAGCGGAGCCTGAGTCCCA	CTGCCTTCCAACTCTGCGAAT	0	0	0	1	1	0	0	1	0	1	1	1	0	0	0	0	1	1	0	0	0	8
sLTRREF-146	chr14	139536906	139536907	ERV1_2B_SSc_LTR	LTR/ERV1	+	1	CAGACTACAGAACTACGCCTT	GGGTCATCAGCCACTCACTC	0	0	1	0	0	0	0	0	0	0	0	0	0	0	0	0	0	0	0	0	0	1
sLTRREF-147	chr15	3221366	3221367	SscERV13-LTR	LTR/ERVI	+				0	0	0	0	0	0	0	0	0	0	0	0	0	0	1	0	0	0	0	0	0	1
sLTRREF-148	chr15	12023979	12023980	SscERV6B-LTR	LTR/ERVI	-	1	AATGATAAAGCCTCAGTCAA	TTTAACACATGTCTAATCAGC	0	0	0	0	0	0	0	0	0	0	0	0	0	0	0	0	0	0	0	0	1	1
sLTRREF-149	chr15	26576823	26576824	SscERV6A-LTR	LTR/ERVI	-	1	GAAATATAGATGGAATAGCAC	TAAAATTTTTCTGCTTAGGAAC	0	0	0	0	0	0	0	0	0	0	0	0	1	0	0	0	0	0	1	1	0	3
sLTRREF-150	chr15	28616674	28616675	SscERV18-LTR	LTR/ERVII	-				0	1	0	1	0	0	1	0	1	0	0	0	1	1	1	0	0	0	1	0	0	8
sLTRREF-151	chr15	33024035	33024036	SscERV6A-LTR	LTR/ERVI	+	0	CAACACATACGGAATGCTT	TTCATCCAAGTTGTAGCCT	0	0	0	0	1	0	0	1	0	0	0	0	0	0	0	0	0	0	0	0	0	2
sLTRREF-152	chr15	43177375	43177376	SscERV13-LTR	LTR/ERVI	-				0	0	0	0	0	0	0	0	0	0	0	0	0	0	0	0	0	0	1	0	0	1
sLTRREF-153	chr15	51217163	51217164	SscERV13-LTR	LTR/ERVI	-				0	0	0	0	0	0	0	1	0	0	0	0	0	0	0	0	0	0	0	0	0	1
sLTRREF-154	chr15	74479237	74479238	SscERV13-LTR	LTR/ERVI	-				0	0	0	1	0	0	0	0	0	0	0	0	0	0	0	0	0	0	0	0	0	1
sLTRREF-155	chr15	92963285	92963286	SscERV18-LTR	LTR/ERVII	-				0	0	0	0	0	0	0	0	0	0	0	0	0	0	0	0	0	0	1	0	0	1
sLTRREF-156	chr15	101462884	101462885	SscERV18-LTR	LTR/ERVII	+	1	TTTCAGTCAGTTGTCATGGC	GTTTTCTGACAATTTGGCTT	0	0	0	0	0	0	0	0	0	0	0	0	0	0	1	0	0	0	1	0	0	2
sLTRREF-157	chr15	112181103	112181104	SscERV13-LTR	LTR/ERVI	+				0	0	0	0	0	0	0	0	0	0	0	0	0	0	0	0	0	0	0	1	0	1
sLTRREF-158	chr15	116070538	116070539	SscERV18-LTR	LTR/ERVII	-				0	0	0	0	0	0	0	0	1	0	1	0	1	1	0	0	0	0	0	0	0	4
sLTRREF-159	chr15	117130264	117130265	SscERV6A-LTR	LTR/ERVI	+				0	0	0	0	0	0	0	0	0	0	1	0	0	0	0	0	1	0	0	0	0	2
sLTRREF-160	chr15	117237790	117237791	SscERV13-LTR	LTR/ERVI	+	1	TCCCTAACATGACTTATCTGTTC	TACTGAATACAGAAAGTTAGCAA	0	0	0	0	0	0	0	0	0	0	0	1	0	0	0	0	0	0	0	0	0	1
sLTRREF-161	chr15	124693678	124693679	SscERV13-LTR	LTR/ERVI	-				0	0	0	0	0	0	0	0	0	0	0	0	0	0	0	0	0	0	1	0	0	1
sLTRREF-162	chr15	128693034	128693035	SscERV13-LTR	LTR/ERVI	+				0	0	0	0	0	0	0	0	1	0	0	0	0	0	0	0	0	0	0	0	0	1
sLTRREF-163	chr15	129346820	129346821	SscERV13-LTR	LTR/ERVI	-	2	AAATACAATAGGAGTCGTGGC	TACATCATCCTAGCAACACCG	0	0	0	0	0	0	0	0	0	0	1	0	0	0	0	0	0	0	0	0	0	1
sLTRREF-164	chr15	139292452	139292453	SscERV13-LTR	LTR/ERVI	-	2	GTGAAAATCAATGACATGGAC	AGTTCCAGCTAGTCTAATCG	0	0	0	0	0	0	0	0	0	0	0	0	0	0	0	0	0	0	1	1	0	2
sLTRREF-165	chr16	2930573	2930574	SscERV13-LTR	LTR/ERVI	-	1	TTTAGTGGGGCTCTTTGCTCA	GTGAACCCATGGTATGCAGA	0	0	0	0	0	0	0	0	1	0	0	0	0	0	0	0	0	0	0	0	0	1
sLTRREF-166	chr16	5532312	5532313	SscERV18-LTR	LTR/ERVII	-				0	0	0	0	0	0	0	0	0	0	0	0	0	0	0	0	0	0	0	0	1	1
sLTRREF-167	chr16	5822357	5822358	SscERV13-LTR	LTR/ERVI	-				0	0	0	0	0	0	0	0	0	0	0	0	0	0	0	0	0	0	0	0	1	1
sLTRREF-168	chr16	6995564	6995565	SscERV13-LTR	LTR/ERVI	-				0	0	0	0	0	0	0	0	0	0	0	0	0	0	0	0	0	0	1	0	0	1
sLTRREF-169	chr16	8458475	8458476	SscERV13-LTR	LTR/ERVI	+	2	AGGAATAAACTGAATATCTGAGC	CCTGGGAACCTCCATATGC	0	0	0	0	0	0	0	0	0	0	1	0	0	0	0	0	0	0	0	0	1	2
sLTRREF-170	chr16	11930038	11930039	SscERV18-LTR	LTR/ERVII	-	2	TTTAAACTCAATATATGGGTGT	TCAGTTGCATTATTTATAAGC	0	0	0	0	0	0	0	0	0	1	1	0	1	0	0	0	0	0	0	0	1	4
sLTRREF-171	chr16	12285353	12285354	SscERV18-LTR	LTR/ERVII	+				0	0	0	0	0	0	0	0	0	0	0	0	0	0	0	0	0	0	0	0	1	1
sLTRREF-172	chr16	12789515	12789516	SscERV18-LTR	LTR/ERVII	+				0	1	0	0	0	0	0	0	0	0	0	0	0	0	0	0	0	0	0	0	0	1
sLTRREF-173	chr16	15028709	15028710	SscERV13-LTR	LTR/ERVI	-				0	0	0	1	0	0	0	1	0	0	0	0	0	0	0	0	0	0	0	0	0	2
sLTRREF-174	chr16	15134609	15134610	SscERV18-LTR	LTR/ERVII	+				0	0	1	0	1	0	0	0	1	0	1	1	1	1	1	0	0	0	1	1	1	11
sLTRREF-175	chr16	26999384	26999385	SscERV18-LTR	LTR/ERVII	+				0	0	0	0	0	0	0	0	0	0	0	0	0	0	0	0	1	0	0	0	0	1
sLTRREF-176	chr16	39731030	39731031	SscERV13-LTR	LTR/ERVI	-				0	0	0	0	0	0	0	0	0	0	0	0	0	0	0	0	0	0	1	0	0	1
sLTRREF-177	chr16	51893576	51893577	SscERV13-LTR	LTR/ERVI	-				0	0	0	0	0	0	0	0	1	0	0	0	0	0	0	0	0	0	0	0	0	1
sLTRREF-178	chr16	52788482	52788483	SscERV13-LTR	LTR/ERVI	-				0	0	0	0	0	0	0	0	0	0	0	1	0	0	0	0	0	0	0	0	0	1
sLTRREF-179	chr16	59502315	59502316	SscERV13-LTR	LTR/ERVI	+				0	0	0	0	0	0	0	0	0	0	0	0	0	0	0	0	0	0	0	0	1	1
sLTRREF-180	chr16	62054165	62054166	SscERV13-LTR	LTR/ERVI	+				0	0	0	0	0	0	0	0	0	0	1	0	0	0	0	0	0	0	0	0	0	1
sLTRREF-181	chr16	63417354	63417355	MER41B_SS_LTR	LTR/ERV1	-				0	1	0	0	1	0	0	0	1	0	0	0	1	1	1	0	0	0	1	1	0	8
sLTRREF-182	chr16	68890995	68890996	SscERV13-LTR	LTR/ERVI	-				0	0	0	0	0	0	0	0	0	0	0	1	0	0	0	0	0	0	0	0	0	1
sLTRREF-183	chr16	69045672	69045673	SscERV13-LTR	LTR/ERVI	+				0	0	0	0	0	0	0	1	0	0	0	0	0	0	0	0	0	0	0	0	0	1
sLTRREF-184	chr16	70061421	70061422	SscERV13-LTR	LTR/ERVI	+				0	0	0	0	0	0	0	0	0	0	0	0	0	0	0	0	0	0	0	0	1	1
sLTRREF-185	chr16	70833369	70833370	SscERV13-LTR	LTR/ERVI	+				0	0	0	0	0	0	0	0	0	0	0	0	0	0	0	0	0	0	0	0	1	1
sLTRREF-186	chr16	73360587	73360588	SscERV6B-LTR	LTR/ERVI	+	0	CATTAACCCGCATATTCCC	CCCCTTCTTTCAAAACCTA	0	0	0	1	0	0	0	0	0	0	0	0	0	0	1	0	0	0	1	0	0	3
sLTRREF-187	chr16	74237572	74237573	ERV1_2B_SSc_LTR	LTR/ERV1	+				0	0	0	0	0	0	0	0	0	0	0	0	0	0	0	0	0	0	0	0	1	1
sLTRREF-188	chr16	75991734	75991735	SscERV6B-LTR	LTR/ERVI	-				0	0	0	0	0	0	0	0	0	0	0	0	0	0	0	0	1	0	0	0	0	1
sLTRREF-189	chr16	76080245	76080246	MER41_SS_LTR	LTR/ERV1	-				0	1	1	0	0	1	0	0	1	1	1	0	0	0	1	0	1	0	1	1	0	10
sLTRREF-190	chr16	76938276	76938277	SscERV6B-LTR	LTR/ERVI	+				0	0	0	0	0	0	0	0	0	1	0	0	0	0	0	0	0	0	0	0	0	1
sLTRREF-191	chr16	78583042	78583043	ERV1_2B_SSc_LTR	LTR/ERV1	+				0	0	0	0	0	0	0	0	0	0	0	0	0	0	0	0	0	1	0	0	1	2
sLTRREF-192	chr17	2262018	2262019	SscERV13-LTR	LTR/ERVI	+				0	0	0	1	0	0	0	0	0	0	0	0	0	0	0	0	0	0	0	0	0	1
sLTRREF-193	chr17	3158681	3158682	MER41_SS_LTR	LTR/ERV1	-				0	0	0	0	0	0	0	0	0	0	0	0	0	0	0	1	0	0	0	0	0	1
sLTRREF-194	chr17	17614533	17614534	SscERV13-LTR	LTR/ERVI	-				0	0	0	0	0	0	0	0	0	0	0	0	0	1	0	0	0	0	0	0	0	1
sLTRREF-195	chr17	24818751	24818752	SscERV18-LTR	LTR/ERVII	+				0	0	1	0	0	0	0	0	0	0	0	0	0	0	0	0	0	0	0	0	0	1
sLTRREF-196	chr17	32822157	32822158	SscERV13-LTR	LTR/ERVI	+				0	0	0	0	0	0	0	0	0	0	0	0	0	0	0	0	0	0	0	0	1	1
sLTRREF-197	chr17	39771373	39771374	SscERV6B-LTR	LTR/ERVI	-				0	1	1	0	1	0	0	1	0	0	0	1	1	1	1	0	0	0	1	1	1	11
sLTRREF-198	chr17	45408792	45408793	SscERV13-LTR	LTR/ERVI	+				0	0	0	0	0	0	0	0	0	0	0	0	0	0	0	0	0	0	0	1	0	1
sLTRREF-199	chr18	3006878	3006879	SscERV13-LTR	LTR/ERVI	-				0	0	0	0	0	0	0	0	1	0	0	0	0	0	0	0	0	0	0	0	0	1
sLTRREF-200	chr18	3756797	3756798	ERV1_2B_SSc_LTR	LTR/ERV1	+	1	AGCACAGACCAGGGTTAAGCA	CCCTTGTGAAGAACGGCCTTG	0	1	0	0	0	0	0	0	0	0	0	0	1	0	0	0	0	0	0	0	1	3
sLTRREF-201	chr18	7566084	7566085	SscERV6A-LTR	LTR/ERVI	+				0	0	0	0	0	0	0	0	0	0	1	0	0	0	0	0	0	0	0	0	0	1
sLTRREF-202	chr18	11216690	11216691	SscERV13-LTR	LTR/ERVI	-				0	0	0	0	0	0	0	0	0	0	0	1	0	0	0	0	0	0	0	0	0	1
sLTRREF-203	chr18	24416615	24416616	SscERV18-LTR	LTR/ERVII	-				0	0	0	0	0	0	0	0	0	0	0	0	0	1	0	0	0	0	0	0	0	1
sLTRREF-204	chr18	26116606	26116607	SscERV18-LTR	LTR/ERVII	+				0	0	1	0	0	1	0	0	1	0	0	0	1	0	0	0	0	0	0	0	0	4
sLTRREF-205	chr18	32992869	32992870	SscERV13-LTR	LTR/ERVI	+				0	0	1	0	0	0	0	0	0	0	0	0	0	0	0	0	0	0	0	0	0	1
sLTRREF-206	chr18	44612510	44612511	SscERV13-LTR	LTR/ERVI	-				0	0	1	0	0	0	0	0	0	0	0	0	0	0	0	0	0	0	0	0	1	2
sLTRREF-207	chr18	45653731	45653732	SscERV13-LTR	LTR/ERVI	-				0	0	0	0	0	0	0	0	0	0	0	0	0	0	0	0	0	0	1	0	0	1
sLTRREF-208	chr18	46301657	46301658	SscERV13-LTR	LTR/ERVI	-				0	0	0	0	0	0	0	0	1	0	0	0	0	0	0	0	0	0	0	0	0	1
sLTRREF-209	chr18	46447199	46447200	SscERV13-LTR	LTR/ERVI	-				0	0	0	0	0	0	0	0	0	0	0	0	0	0	0	0	0	0	0	0	1	1
sLTRREF-210	chr18	46870757	46870758	SscERV2-LTR	LTR/ERVI	-				0	0	1	0	0	0	0	0	0	0	0	0	0	0	0	0	0	0	0	0	0	1
sLTRREF-211	chr2	1615865	1615866	SscERV18-LTR	LTR/ERVII	-				0	1	0	0	0	0	0	0	0	0	0	0	0	0	0	0	0	0	0	0	0	1
sLTRREF-212	chr2	2316434	2316435	SscERV13-LTR	LTR/ERVI	-				0	0	1	0	0	0	0	0	0	0	0	0	0	0	0	0	0	0	0	0	0	1
sLTRREF-213	chr2	3400740	3400741	SscERV6B-LTR	LTR/ERVI	-	1	ACATTCAATAAACTAGGACGAG	TTTGCCACATTGATGAACTTG	0	1	1	1	0	1	0	0	0	0	0	0	0	0	0	0	1	0	0	0	0	5
sLTRREF-214	chr2	20232623	20232624	SscERV6B-LTR	LTR/ERVI	+	1	AAAAGAATTCCCCTTATGCTC	ATCACTTTGTTGTTTAGCAGA	0	1	0	0	0	0	0	0	0	0	0	0	0	0	0	0	0	0	1	1	0	3
sLTRREF-215	chr2	20232651	20232652	SscERV6B-LTR	LTR/ERVI	+				0	0	0	1	0	0	0	0	0	0	0	0	0	0	0	0	0	0	0	0	0	1
sLTRREF-216	chr2	20232920	20232921	SscERV6B-LTR	LTR/ERVI	+				0	0	0	0	0	0	0	0	0	0	1	0	0	0	0	0	0	0	0	0	0	1
sLTRREF-217	chr2	20233036	20233037	SscERV6B-LTR	LTR/ERVI	+				0	0	0	1	0	0	0	0	0	0	0	0	0	0	0	0	0	0	0	0	0	1
sLTRREF-218	chr2	22638860	22638861	SscERV13-LTR	LTR/ERVI	-				0	0	0	0	0	0	0	0	0	0	0	0	0	0	0	0	0	0	0	1	0	1
sLTRREF-219	chr2	35438818	35438819	SscERV6A-LTR	LTR/ERVI	+				0	0	0	1	0	0	0	0	0	0	0	0	0	0	0	0	0	0	0	0	0	1
sLTRREF-220	chr2	43811298	43811299	SscERV18-LTR	LTR/ERVII	-				0	0	0	1	0	0	0	1	0	0	0	0	0	0	0	0	0	1	0	1	0	4
sLTRREF-221	chr2	47346188	47346189	SscERV13-LTR	LTR/ERVI	-				0	0	0	0	0	0	0	0	0	0	0	0	0	0	0	0	0	0	0	0	1	1
sLTRREF-222	chr2	55112470	55112471	SscERV18-LTR	LTR/ERVII	+				0	0	0	0	1	0	0	0	0	1	0	0	0	0	0	0	0	1	0	0	0	3
sLTRREF-223	chr2	56612878	56612879	SscERV18-LTR	LTR/ERVII	+				0	0	0	0	0	0	0	0	0	0	0	0	1	0	0	0	0	0	0	0	0	1
sLTRREF-224	chr2	82918776	82918777	SscERV13-LTR	LTR/ERVI	+				0	0	0	0	0	0	0	0	0	0	0	0	0	0	0	0	0	0	0	1	0	1
sLTRREF-225	chr2	93424356	93424357	SscERV18-LTR	LTR/ERVII	+				0	0	0	0	0	0	0	0	0	0	0	0	1	0	0	0	0	0	0	0	0	1
sLTRREF-226	chr2	93597920	93597921	SscERV18-LTR	LTR/ERVII	+				0	1	0	0	0	0	0	0	0	0	0	0	0	0	0	0	0	0	0	0	0	1
sLTRREF-227	chr2	98812600	98812601	SscERV13-LTR	LTR/ERVI	+				0	0	0	0	0	0	0	0	0	0	0	0	0	0	0	0	0	0	0	0	1	1
sLTRREF-228	chr2	102032542	102032543	SscERV6A-LTR	LTR/ERVI	+				0	0	0	0	0	0	0	0	0	0	0	0	0	0	0	0	0	0	1	0	0	1
sLTRREF-229	chr2	124249731	124249732	SscERV13-LTR	LTR/ERVI	-				0	0	0	0	0	0	0	0	0	0	0	0	0	1	0	0	0	0	0	0	0	1
sLTRREF-230	chr2	124361960	124361961	SscERV13-LTR	LTR/ERVI	+				0	0	0	0	0	0	0	0	0	0	0	1	0	0	0	0	0	0	0	1	0	2
sLTRREF-231	chr2	124885834	124885835	SscERV18-LTR	LTR/ERVII	-				0	0	0	0	0	0	0	0	0	1	0	0	1	0	0	0	0	0	0	0	0	2
sLTRREF-232	chr2	125959517	125959518	SscERV13-LTR	LTR/ERVI	+				0	0	0	1	0	0	0	0	0	0	0	0	0	0	0	0	0	0	0	0	0	1
sLTRREF-233	chr2	126460903	126460904	SscERV13-LTR	LTR/ERVI	-				0	0	0	0	0	0	0	0	0	0	0	0	0	1	0	0	0	0	0	0	0	1
sLTRREF-234	chr2	129090053	129090054	SscERV6A-LTR	LTR/ERVI	+				0	0	0	1	1	0	0	0	0	1	0	0	0	0	0	0	0	0	0	0	0	3
sLTRREF-235	chr2	132104787	132104788	SscERV13-LTR	LTR/ERVI	+				0	0	0	0	0	0	0	1	0	0	0	0	0	0	0	0	0	0	0	0	0	1
sLTRREF-236	chr2	136187171	136187172	SscERV6A-LTR	LTR/ERVI	-				0	0	0	0	0	0	0	0	0	0	0	0	1	0	0	0	0	0	0	0	0	1
sLTRREF-237	chr2	149651628	149651629	SscERV6B-LTR	LTR/ERVI	+				0	0	0	0	0	0	1	0	0	0	0	0	0	0	0	0	0	0	0	0	0	1
sLTRREF-238	chr3	1684224	1684225	SscERV13-LTR	LTR/ERVI	-				0	0	0	0	0	0	0	0	0	0	0	0	0	1	0	0	0	0	0	0	0	1
sLTRREF-239	chr3	4510466	4510467	SscERV13-LTR	LTR/ERVI	+				0	1	0	0	0	0	0	0	0	0	0	0	0	0	0	0	0	0	0	0	0	1
sLTRREF-240	chr3	4512235	4512236	SscERV13-LTR	LTR/ERVI	+				0	0	0	0	0	0	0	0	0	0	0	0	0	0	0	0	0	0	0	0	1	1
sLTRREF-241	chr3	5336144	5336145	SscERV13-LTR	LTR/ERVI	-				0	0	0	0	0	0	0	0	0	0	0	0	0	0	0	0	0	0	0	0	1	1
sLTRREF-242	chr3	6299994	6299995	SscERV13-LTR	LTR/ERVI	+				0	0	0	0	0	0	0	0	0	0	0	1	0	0	0	0	0	0	0	0	0	1
sLTRREF-243	chr3	15433389	15433390	SscERV13-LTR	LTR/ERVI	+				0	0	0	0	0	0	1	0	0	0	0	0	0	0	0	0	0	0	0	0	1	2
sLTRREF-244	chr3	15579746	15579747	SscERV6A-LTR	LTR/ERVI	+	2	TATTTAGGGCCAAACCTGT	TTCTGCAGGAAATACGTAG	0	0	1	0	0	0	0	0	0	0	0	0	0	0	1	0	0	0	0	0	1	3
sLTRREF-245	chr3	19920564	19920565	SscERV13-LTR	LTR/ERVI	-				0	0	0	0	0	0	0	0	0	0	0	0	0	0	0	0	1	0	0	0	0	1
sLTRREF-246	chr3	29117405	29117406	MER41B_SS_LTR	LTR/ERV1	+				0	0	1	1	0	0	1	1	1	1	1	1	1	1	1	0	1	1	1	1	1	16
sLTRREF-247	chr3	30592945	30592946	SscERV1-LTR	LTR/ERVI	-				0	0	0	0	0	0	0	0	0	0	0	0	0	0	0	0	0	0	0	0	1	1
sLTRREF-248	chr3	55863070	55863071	SscERV13-LTR	LTR/ERVI	-				0	0	0	0	0	0	0	0	0	0	0	0	0	1	0	0	0	0	0	0	0	1
sLTRREF-249	chr3	61605447	61605448	ERV1N_2_SSc_LTR	LTR/ERV1	+				0	0	1	0	0	0	0	0	0	0	0	0	0	0	0	0	0	0	0	0	0	1
sLTRREF-250	chr3	68716231	68716232	SscERV13-LTR	LTR/ERVI	-				0	0	0	1	0	0	0	0	0	0	0	0	0	0	0	0	0	0	0	0	0	1
sLTRREF-251	chr3	78745143	78745144	SscERV13-LTR	LTR/ERVI	+				0	0	0	0	0	0	0	0	0	0	0	1	0	0	0	0	0	0	0	0	0	1
sLTRREF-252	chr3	86169173	86169174	SscERV13-LTR	LTR/ERVI	-				0	0	0	0	0	0	0	0	0	0	1	0	0	0	0	0	0	0	0	0	0	1
sLTRREF-253	chr3	86467266	86467267	SscERV13-LTR	LTR/ERVI	-				0	0	1	0	0	0	0	0	0	0	0	0	0	0	0	0	0	0	0	0	0	1
sLTRREF-254	chr3	88444890	88444891	ERV1_2B_SSc_LTR	LTR/ERV1	-				0	0	0	0	0	0	0	0	0	0	0	0	0	1	0	0	0	0	0	0	0	1
sLTRREF-255	chr3	99268942	99268943	SscERV18-LTR	LTR/ERVII	-				0	0	0	0	0	0	0	0	0	0	0	0	0	0	0	0	0	0	0	0	1	1
sLTRREF-256	chr3	115915080	115915081	SscERV13-LTR	LTR/ERVI	+				0	0	0	0	0	0	0	0	0	0	0	0	0	0	0	0	0	0	0	0	1	1
sLTRREF-257	chr3	119825162	119825163	SscERV13-LTR	LTR/ERVI	+				0	0	0	0	0	0	0	0	0	0	0	0	0	0	0	0	0	0	0	1	0	1
sLTRREF-258	chr3	119932298	119932299	SscERV6B-LTR	LTR/ERVI	+				0	1	0	0	0	0	0	0	0	0	0	0	0	0	0	0	0	0	0	0	0	1
sLTRREF-259	chr3	122661378	122661379	SscERV18-LTR	LTR/ERVII	-				0	1	0	0	0	0	0	0	0	0	0	0	0	0	0	0	0	0	0	0	0	1
sLTRREF-260	chr3	126634298	126634299	SscERV13-LTR	LTR/ERVI	-				0	0	1	0	0	0	0	0	0	0	0	0	0	0	0	0	0	0	0	0	0	1
sLTRREF-261	chr4	9719916	9719917	SscERV6B-LTR	LTR/ERVI	+				0	0	0	0	0	1	0	1	0	0	0	0	0	0	0	0	0	0	0	0	0	2
sLTRREF-262	chr4	9720023	9720024	SscERV6B-LTR	LTR/ERVI	+				0	0	0	1	0	0	0	0	0	0	0	0	0	0	0	0	0	0	0	0	0	1
sLTRREF-263	chr4	9841331	9841332	SscERV13-LTR	LTR/ERVI	-				0	0	0	0	0	0	0	0	0	0	0	0	0	0	0	0	0	0	0	1	0	1
sLTRREF-264	chr4	14247094	14247095	SscERV13-LTR	LTR/ERVI	+				0	0	0	0	0	0	0	0	0	0	0	0	0	1	0	0	0	0	0	0	0	1
sLTRREF-265	chr4	14573454	14573455	SscERV13-LTR	LTR/ERVI	+				0	0	0	1	0	0	0	0	0	0	0	0	0	0	0	0	0	0	0	0	0	1
sLTRREF-266	chr4	26417253	26417254	SscERV18-LTR	LTR/ERVII	+				0	0	0	0	0	0	0	0	0	0	0	0	0	0	0	0	0	0	0	0	1	1
sLTRREF-267	chr4	30614237	30614238	MER41B_SS_LTR	LTR/ERV1	+				0	0	0	0	0	0	0	0	0	0	0	0	0	1	0	0	0	0	0	0	0	1
sLTRREF-268	chr4	30614459	30614460	MER41B_SS_LTR	LTR/ERV1	+				0	1	0	0	0	0	0	0	1	0	0	0	0	0	1	0	0	0	0	1	0	4
sLTRREF-269	chr4	30685821	30685822	ERV1N_2_SSc_LTR	LTR/ERV1	+				0	0	0	0	0	0	0	0	0	1	0	0	0	0	0	0	0	1	0	0	0	2
sLTRREF-270	chr4	50083217	50083218	SscERV18-LTR	LTR/ERVII	-				0	1	0	0	1	1	0	0	1	1	0	1	0	1	0	0	1	1	1	0	0	10
sLTRREF-271	chr4	50084022	50084023	SscERV18-LTR	LTR/ERVII	-				0	0	0	0	0	0	0	0	0	0	0	0	0	0	0	0	0	0	0	0	1	1
sLTRREF-272	chr4	52927731	52927732	SscERV13-LTR	LTR/ERVI	+				0	0	0	0	0	0	0	0	0	0	0	0	0	1	0	0	0	0	0	0	0	1
sLTRREF-273	chr4	55791201	55791202	SscERV13-LTR	LTR/ERVI	-				0	0	0	0	0	0	0	0	0	0	0	0	0	0	0	0	1	0	0	0	0	1
sLTRREF-274	chr4	57394550	57394551	SscERV18-LTR	LTR/ERVII	-				0	0	0	0	0	0	0	0	0	0	0	0	0	0	1	0	0	0	0	0	0	1
sLTRREF-275	chr4	62047695	62047696	MER41B_SS_LTR	LTR/ERV1	+				0	0	0	0	0	0	1	0	0	0	0	0	0	0	0	0	0	0	0	0	0	1
sLTRREF-276	chr4	65426622	65426623	SscERV13-LTR	LTR/ERVI	+				0	0	0	0	0	0	0	0	1	0	0	0	0	0	0	0	0	0	0	0	0	1
sLTRREF-277	chr4	75227722	75227723	SscERV1-LTR	LTR/ERVI	+				0	0	1	0	0	0	0	0	0	0	0	0	0	0	0	0	0	0	0	0	0	1
sLTRREF-278	chr4	76365752	76365753	SscERV13-LTR	LTR/ERVI	+				0	0	0	0	0	0	0	0	0	0	0	0	0	0	0	0	0	0	0	1	0	1
sLTRREF-279	chr4	78524843	78524844	SscERV6B-LTR	LTR/ERVI	-				0	1	1	1	0	0	1	0	0	0	0	0	1	0	1	0	0	1	1	1	1	10
sLTRREF-280	chr4	84350080	84350081	SscERV18-LTR	LTR/ERVII	+				0	0	0	0	1	0	0	0	0	0	0	0	0	0	0	0	0	0	0	0	0	1
sLTRREF-281	chr4	88354690	88354691	SscERV13-LTR	LTR/ERVI	-				0	0	0	0	0	0	0	0	0	0	0	1	0	0	0	0	0	0	0	0	0	1
sLTRREF-282	chr4	96529519	96529520	SscERV6B-LTR	LTR/ERVI	-				0	0	0	1	0	0	0	0	0	1	0	0	0	0	0	0	0	0	0	0	0	2
sLTRREF-283	chr4	105064226	105064227	SscERV13-LTR	LTR/ERVI	+				0	0	0	0	0	0	0	0	0	0	0	0	0	0	0	0	0	0	1	0	0	1
sLTRREF-284	chr4	111053078	111053079	SscERV13-LTR	LTR/ERVI	+				0	0	0	0	0	0	1	0	0	0	0	0	0	0	0	0	0	0	0	0	0	1
sLTRREF-285	chr4	111193067	111193068	SscERV13-LTR	LTR/ERVI	-	1	TTCCTGCTTCTCCACTCAT	CATGTTTCATATATGCCGTTT	0	0	0	0	0	0	0	0	0	0	0	0	0	1	1	0	0	0	0	0	0	2
sLTRREF-286	chr4	111414242	111414243	SscERV13-LTR	LTR/ERVI	-				0	0	0	0	0	0	0	0	0	0	0	0	0	0	0	0	0	0	0	1	0	1
sLTRREF-287	chr4	113433452	113433453	SscERV18-LTR	LTR/ERVII	+	1	TTAGAAAATGCAAAAATCATGAG	AATCATAATGTAAGCATGTCT	0	0	0	1	0	0	0	0	0	0	1	0	0	0	0	0	0	0	1	0	0	3
sLTRREF-288	chr4	118612189	118612190	MER41B_SS_LTR	LTR/ERV1	+				0	0	0	0	0	0	0	0	0	0	0	0	0	1	0	0	0	0	0	0	0	1
sLTRREF-289	chr4	118878583	118878584	SscERV13-LTR	LTR/ERVI	+				0	0	0	0	0	0	0	0	0	0	0	1	0	0	0	0	0	0	0	0	0	1
sLTRREF-290	chr4	121221912	121221913	SscERV6A-LTR	LTR/ERVI	+	2	TTTTCCAAGGAAGCGTACGTC	ACTATTTATGAAACGCAGTGT	0	1	0	0	0	0	0	0	0	0	0	0	1	0	1	0	0	0	0	0	0	3
sLTRREF-291	chr4	123337006	123337007	SscERV13-LTR	LTR/ERVI	+				0	0	0	0	0	0	1	0	0	0	0	0	0	0	0	0	0	0	0	0	0	1
sLTRREF-292	chr4	124130104	124130105	SscERV13-LTR	LTR/ERVI	+				0	0	0	0	0	0	0	0	0	0	0	0	0	0	0	0	1	0	0	0	0	1
sLTRREF-293	chr4	124155743	124155744	SscERV13-LTR	LTR/ERVI	+				0	0	1	0	0	0	0	0	0	0	0	0	0	0	0	0	0	0	0	0	0	1
sLTRREF-294	chr4	125628302	125628303	SscERV13-LTR	LTR/ERVI	-				0	0	0	0	0	0	0	0	0	0	0	0	0	1	0	0	0	0	0	0	0	1
sLTRREF-295	chr5	7676860	7676861	SscERV13-LTR	LTR/ERVI	-				0	0	0	0	0	0	0	0	0	0	1	0	0	0	0	0	0	0	0	0	0	1
sLTRREF-296	chr5	9512260	9512261	SscERV13-LTR	LTR/ERVI	-				0	0	0	0	0	0	0	0	1	0	0	0	0	0	0	0	0	0	0	0	0	1
sLTRREF-297	chr5	13930445	13930446	ERV1N_2_SSc_LTR	LTR/ERV1	-				0	0	1	1	1	1	0	1	1	1	1	0	0	0	0	1	0	1	0	0	1	11
sLTRREF-298	chr5	14532342	14532343	SscERV13-LTR	LTR/ERVI	-				0	0	0	0	0	0	0	0	0	0	0	1	0	0	0	0	0	0	0	0	0	1
sLTRREF-299	chr5	17880687	17880688	SscERV13-LTR	LTR/ERVI	-				0	0	0	0	0	0	0	0	0	0	1	0	0	0	0	0	0	0	0	0	0	1
sLTRREF-300	chr5	26626245	26626246	SscERV6A-LTR	LTR/ERVI	+				0	0	0	0	0	0	0	0	0	0	0	0	0	0	0	0	1	0	0	0	0	1
sLTRREF-301	chr5	28866504	28866505	SscERV13-LTR	LTR/ERVI	-				0	0	0	0	0	0	0	0	0	0	0	1	0	0	0	0	0	0	0	0	0	1
sLTRREF-302	chr5	32419345	32419346	SscERV13-LTR	LTR/ERVI	+				0	0	0	0	0	0	0	0	0	0	0	0	0	1	0	0	0	0	0	0	0	1
sLTRREF-303	chr5	33492657	33492658	SscERV13-LTR	LTR/ERVI	+				0	0	0	1	0	0	0	0	0	0	0	0	0	0	0	0	0	0	0	0	0	1
sLTRREF-304	chr5	33742499	33742500	SscERV13-LTR	LTR/ERVI	-				0	0	0	0	0	0	0	0	0	0	0	0	0	0	0	0	0	0	0	0	1	1
sLTRREF-305	chr5	42212888	42212889	ERV1_2B_SSc_LTR	LTR/ERV1	-				0	0	0	0	0	0	0	0	0	0	0	0	0	0	0	0	1	0	0	0	0	1
sLTRREF-306	chr5	43989487	43989488	SscERV13-LTR	LTR/ERVI	-	1	GTTTCACAGGTAAATGCTT	TTTGTAGCCATTAATCTGC	0	0	1	0	0	0	0	0	0	0	0	0	0	0	0	0	0	0	0	1	0	2
sLTRREF-307	chr5	48256595	48256596	SscERV18-LTR	LTR/ERVII	-				0	0	0	0	0	0	1	0	0	0	0	0	0	0	0	0	0	0	0	0	0	1
sLTRREF-308	chr5	61873439	61873440	ERV1N_2_SSc_LTR	LTR/ERV1	-				0	0	0	0	0	0	0	0	0	0	0	0	0	0	0	0	0	0	0	1	0	1
sLTRREF-309	chr5	64495539	64495540	SscERV13-LTR	LTR/ERVI	+	2	GATCTGTCATTGCTATGGCTG	GAGCCACGTCTGCAACCTA	0	0	0	0	1	0	0	0	0	0	0	0	0	1	0	0	0	0	0	0	0	2
sLTRREF-310	chr5	71869447	71869448	SscERV13-LTR	LTR/ERVI	-				0	0	0	0	0	0	0	0	0	0	0	0	0	1	0	0	0	0	0	0	0	1
sLTRREF-311	chr5	75988088	75988089	SscERV13-LTR	LTR/ERVI	+				0	0	0	0	0	0	0	0	1	0	0	0	0	0	0	0	0	0	0	0	0	1
sLTRREF-312	chr5	77922218	77922219	SscERV13-LTR	LTR/ERVI	-				0	0	0	0	0	0	0	1	0	0	0	0	0	0	0	0	0	0	0	0	0	1
sLTRREF-313	chr5	80186861	80186862	SscERV13-LTR	LTR/ERVI	-				0	0	0	0	0	0	0	0	0	0	0	0	0	0	0	0	0	0	1	0	0	1
sLTRREF-314	chr5	80676415	80676416	SscERV13-LTR	LTR/ERVI	+				0	0	0	0	0	0	0	0	1	0	0	0	0	0	0	0	0	0	0	0	0	1
sLTRREF-315	chr5	83293086	83293087	SscERV13-LTR	LTR/ERVI	+				0	0	0	0	0	0	0	1	0	0	0	1	0	0	0	0	0	0	0	0	0	2
sLTRREF-316	chr5	96149052	96149053	SscERV13-LTR	LTR/ERVI	+				0	0	1	0	0	0	0	0	0	0	0	0	0	0	0	0	0	0	0	0	0	1
sLTRREF-317	chr5	96564192	96564193	SscERV18-LTR	LTR/ERVII	+	1	TATTACAAGCTAGTATCAGGGT	TCAGCCTCGATTTAAGTGAC	0	0	0	0	0	0	0	0	0	0	0	0	0	1	1	0	0	0	0	1	0	3
sLTRREF-318	chr5	100438806	100438807	SscERV13-LTR	LTR/ERVI	-				0	0	0	0	0	0	0	0	1	0	0	0	0	0	0	0	0	0	0	0	0	1
sLTRREF-319	chr5	102180306	102180307	SscERV13-LTR	LTR/ERVI	-				0	0	0	0	0	1	0	0	0	0	0	0	0	0	0	0	0	0	0	0	0	1
sLTRREF-320	chr6	7533446	7533447	SscERV13-LTR	LTR/ERVI	-				0	0	0	0	0	0	0	0	0	0	0	0	0	1	0	0	0	0	0	0	0	1
sLTRREF-321	chr6	12673476	12673477	SscERV13-LTR	LTR/ERVI	+				0	0	0	0	0	0	0	0	0	0	0	0	0	0	0	0	0	0	0	1	0	1
sLTRREF-322	chr6	13834536	13834537	SscERV18-LTR	LTR/ERVII	+				0	0	1	0	0	0	0	0	0	0	0	0	0	0	0	0	0	0	0	0	0	1
sLTRREF-323	chr6	22070683	22070684	SscERV13-LTR	LTR/ERVI	+				0	0	0	1	0	0	0	0	0	0	0	0	0	0	0	0	0	0	0	0	0	1
sLTRREF-324	chr6	23256349	23256350	SscERV13-LTR	LTR/ERVI	-				0	0	0	0	0	0	0	0	0	0	0	0	0	0	0	0	0	0	1	1	0	2
sLTRREF-325	chr6	25211577	25211578	SscERV6B-LTR	LTR/ERVI	-				0	0	0	0	0	0	0	0	0	0	0	0	1	0	0	0	0	0	0	0	0	1
sLTRREF-326	chr6	32876978	32876979	SscERV13-LTR	LTR/ERVI	-				0	0	0	0	0	0	0	0	0	0	1	0	0	0	0	0	0	0	0	0	0	1
sLTRREF-327	chr6	34817774	34817775	SscERV13-LTR	LTR/ERVI	-				0	0	0	0	0	0	0	0	0	0	0	0	0	0	0	0	0	0	0	0	1	1
sLTRREF-328	chr6	36068343	36068344	SscERV13-LTR	LTR/ERVI	-				0	0	0	0	0	0	0	1	0	0	0	0	0	0	0	0	0	0	0	0	0	1
sLTRREF-329	chr6	37174640	37174641	SscERV13-LTR	LTR/ERVI	+				0	0	0	0	0	0	0	0	1	0	0	0	0	0	0	0	0	0	0	0	0	1
sLTRREF-330	chr6	38062079	38062080	SscERV13-LTR	LTR/ERVI	+				0	0	0	1	0	0	0	0	0	0	0	0	0	0	0	0	0	0	0	0	0	1
sLTRREF-331	chr6	39857012	39857013	SscERV13-LTR	LTR/ERVI	+				0	0	0	0	0	0	0	0	0	0	0	0	0	0	0	0	0	0	0	0	1	1
sLTRREF-332	chr6	39869129	39869130	MER41B_SS_LTR	LTR/ERV1	+				0	0	0	0	0	0	0	0	0	0	0	0	0	0	0	0	0	0	0	0	1	1
sLTRREF-333	chr6	73460686	73460687	SscERV6A-LTR	LTR/ERVI	-				0	1	1	0	1	0	0	0	1	1	0	0	0	0	0	0	0	0	1	0	0	6
sLTRREF-334	chr6	88041109	88041110	ERV1_2B_SSc_LTR	LTR/ERV1	+				0	0	0	0	0	0	0	0	0	0	0	0	0	0	0	0	0	0	0	0	1	1
sLTRREF-335	chr6	95472190	95472191	SscERV13-LTR	LTR/ERVI	-				0	0	0	0	0	0	0	0	0	0	0	0	0	0	0	0	0	0	0	0	1	1
sLTRREF-336	chr6	97332470	97332471	SscERV13-LTR	LTR/ERVI	-				0	0	0	0	0	0	0	0	1	0	0	0	0	0	0	0	0	0	0	0	0	1
sLTRREF-337	chr6	101106304	101106305	SscERV18-LTR	LTR/ERVII	-				0	0	0	0	0	0	0	0	0	0	0	0	0	0	0	0	0	0	0	1	0	1
sLTRREF-338	chr6	112786278	112786279	SscERV18-LTR	LTR/ERVII	+				0	0	0	0	0	1	0	0	0	1	1	0	0	0	0	0	0	0	0	0	0	3
sLTRREF-339	chr6	125525588	125525589	SscERV6A-LTR	LTR/ERVI	+				0	0	1	0	1	0	0	0	0	1	0	1	0	0	0	0	0	0	1	1	1	7
sLTRREF-340	chr6	126733343	126733344	SscERV18-LTR	LTR/ERVII	-	1	ATTAATGAAATCCTTACCTG	AAATGATGTAGTATACTGC	0	0	0	0	0	0	0	0	0	0	0	0	1	0	1	0	0	0	0	0	0	2
sLTRREF-341	chr6	133247328	133247329	SscERV6A-LTR	LTR/ERVI	-				0	1	0	0	0	0	0	0	0	0	0	0	0	0	0	0	0	0	0	0	0	1
sLTRREF-342	chr6	139244342	139244343	SscERV13-LTR	LTR/ERVI	-	1	AGAATGATTGTTATATGTTTG	ATAAAATAAACCAGTGCAA	0	0	0	0	0	0	0	0	0	0	0	0	0	0	0	0	0	0	0	1	1	2
sLTRREF-343	chr6	147761191	147761192	SscERV13-LTR	LTR/ERVI	+				0	0	0	0	0	0	0	0	0	0	0	0	0	0	0	1	0	0	0	0	0	1
sLTRREF-344	chr6	149035693	149035694	SscERV13-LTR	LTR/ERVI	+				0	0	0	0	0	0	0	0	0	0	1	0	0	0	0	0	0	0	0	0	0	1
sLTRREF-345	chr6	153635845	153635846	SscERV13-LTR	LTR/ERVI	+				0	0	0	0	0	0	0	0	0	0	0	0	0	0	0	0	0	0	1	0	0	1
sLTRREF-346	chr6	160918345	160918346	SscERV13-LTR	LTR/ERVI	-				0	0	0	0	0	0	0	0	0	0	0	0	0	0	0	0	0	0	0	0	1	1
sLTRREF-347	chr6	162783753	162783754	ERV1_2B_SSc_LTR	LTR/ERV1	+				0	1	0	0	0	0	0	0	1	0	0	0	1	0	1	0	0	0	0	0	1	5
sLTRREF-348	chr7	4004115	4004116	SscERV6A-LTR	LTR/ERVI	-				0	0	0	0	0	0	0	0	0	0	0	0	0	0	0	0	1	1	0	0	0	2
sLTRREF-349	chr7	7178945	7178946	SscERV13-LTR	LTR/ERVI	+				0	0	0	0	0	0	0	0	0	0	0	0	0	0	0	0	0	0	0	0	1	1
sLTRREF-350	chr7	10260744	10260745	SscERV13-LTR	LTR/ERVI	-				0	1	0	0	0	0	0	0	0	0	0	0	0	0	0	0	0	0	0	0	0	1
sLTRREF-351	chr7	13674941	13674942	SscERV13-LTR	LTR/ERVI	-				0	0	0	0	0	0	1	0	0	0	0	0	0	0	0	0	0	0	0	0	0	1
sLTRREF-352	chr7	17590319	17590320	SscERV13-LTR	LTR/ERVI	+				0	0	0	0	0	0	0	0	0	0	0	1	0	0	0	0	0	0	0	0	0	1
sLTRREF-353	chr7	25431019	25431020	SscERV13-LTR	LTR/ERVI	-				0	0	0	0	0	0	0	0	0	0	0	0	0	0	0	1	0	0	0	0	0	1
sLTRREF-354	chr7	25503389	25503390	SscERV13-LTR	LTR/ERVI	-				0	0	0	0	0	0	0	0	0	0	0	0	0	0	0	0	1	0	0	0	0	1
sLTRREF-355	chr7	26460656	26460657	SscERV13-LTR	LTR/ERVI	+				0	0	1	0	0	0	0	0	0	0	0	0	0	0	0	0	0	0	0	0	0	1
sLTRREF-356	chr7	34884107	34884108	SscERV13-LTR	LTR/ERVI	-				0	0	0	0	0	0	0	0	0	0	0	1	0	0	0	0	1	0	0	0	0	2
sLTRREF-357	chr7	46157669	46157670	SscERV6A-LTR	LTR/ERVI	-				0	0	0	0	0	0	0	1	0	0	0	0	0	0	0	0	0	0	0	0	0	1
sLTRREF-358	chr7	64722284	64722285	SscERV13-LTR	LTR/ERVI	+				0	0	0	0	0	0	0	0	0	0	0	0	0	0	1	0	0	0	0	0	0	1
sLTRREF-359	chr7	65524454	65524455	SscERV13-LTR	LTR/ERVI	-				0	0	0	0	0	0	0	0	1	0	0	0	0	0	0	0	0	0	0	0	0	1
sLTRREF-360	chr7	79309641	79309642	ERV1N_2_SSc_LTR	LTR/ERV1	+				0	0	1	1	0	0	0	1	0	0	0	0	0	0	0	0	0	0	0	0	0	3
sLTRREF-361	chr7	79826070	79826071	ERV1N_2_SSc_LTR	LTR/ERV1	+				0	0	0	0	0	1	1	0	0	0	1	1	1	0	1	0	1	1	1	0	1	10
sLTRREF-362	chr7	91276473	91276474	SscERV13-LTR	LTR/ERVI	-				0	0	0	0	0	0	0	0	0	0	0	0	0	0	0	0	0	0	1	0	0	1
sLTRREF-363	chr7	97615892	97615893	SscERV13-LTR	LTR/ERVI	+				0	0	0	0	0	0	0	0	0	0	1	0	0	0	0	0	0	0	0	0	0	1
sLTRREF-364	chr7	103291412	103291413	MER41B_SS_LTR	LTR/ERV1	-				0	0	0	0	0	0	0	0	0	0	0	0	0	0	0	0	0	0	0	0	1	1
sLTRREF-365	chr7	105976712	105976713	SscERV13-LTR	LTR/ERVI	+				0	0	0	0	0	0	0	0	0	0	0	0	0	0	0	0	0	0	0	0	1	1
sLTRREF-366	chr7	106244599	106244600	SscERV13-LTR	LTR/ERVI	-				0	0	0	0	0	0	0	0	0	0	1	0	0	0	0	0	0	0	0	0	0	1
sLTRREF-367	chr7	110337637	110337638	SscERV13-LTR	LTR/ERVI	-				0	0	0	0	0	0	0	0	0	0	0	0	0	0	0	0	0	0	0	1	0	1
sLTRREF-368	chr8	9204006	9204007	SscERV13-LTR	LTR/ERVI	+				0	0	0	0	0	0	0	0	1	0	0	0	0	0	0	0	0	0	0	0	0	1
sLTRREF-369	chr8	9753259	9753260	SscERV13-LTR	LTR/ERVI	-				0	0	0	0	0	0	0	0	1	0	0	0	0	1	0	0	0	0	0	0	0	2
sLTRREF-370	chr8	13331945	13331946	SscERV18-LTR	LTR/ERVII	-	1	TACTAGACTGTGAAACCCA	TACATTTATTTGGAGCAAGT	0	0	0	0	1	0	0	0	0	0	0	0	0	0	1	0	0	0	0	0	1	3
sLTRREF-371	chr8	14726961	14726962	SscERV13-LTR	LTR/ERVI	-				0	0	0	0	0	0	1	0	0	0	0	0	0	0	0	0	0	0	0	0	0	1
sLTRREF-372	chr8	24649642	24649643	SscERV18-LTR	LTR/ERVII	-	1	AGAAGGCTTTTACCTCCTA	GAGGCACCTTGTCAAGTCA	0	0	0	0	0	0	0	0	0	0	0	0	0	0	1	0	0	0	0	1	1	3
sLTRREF-373	chr8	24649770	24649771	SscERV18-LTR	LTR/ERVII	-				0	0	0	0	0	0	0	0	0	0	0	0	0	0	0	0	1	0	0	0	0	1
sLTRREF-374	chr8	32456812	32456813	SscERV13-LTR	LTR/ERVI	-				0	0	0	0	0	0	0	0	0	0	0	0	0	0	0	0	0	0	0	1	0	1
sLTRREF-375	chr8	32683209	32683210	ERV1_2B_SSc_LTR	LTR/ERV1	-				0	0	0	0	0	0	1	0	0	0	0	0	0	0	0	0	0	0	0	0	0	1
sLTRREF-376	chr8	35909135	35909136	SscERV18-LTR	LTR/ERVII	-				0	0	0	0	0	0	0	0	0	0	0	0	0	1	0	0	0	0	0	0	0	1
sLTRREF-377	chr8	36690959	36690960	SscERV13-LTR	LTR/ERVI	-				0	0	0	0	0	0	0	0	0	1	0	0	0	0	0	0	0	0	0	0	0	1
sLTRREF-378	chr8	37082495	37082496	SscERV13-LTR	LTR/ERVI	-				0	0	0	0	0	0	0	0	0	0	0	0	0	1	0	0	0	0	0	0	0	1
sLTRREF-379	chr8	37201734	37201735	SscERV18-LTR	LTR/ERVII	-				0	1	0	0	0	0	0	0	0	0	0	0	0	0	0	0	0	0	0	0	0	1
sLTRREF-380	chr8	38758224	38758225	ERV2N_1_SSc_LTR	LTR/ERV2	-				0	1	1	1	1	1	0	1	0	0	0	1	1	0	1	0	1	1	0	0	1	12
sLTRREF-381	chr8	43424605	43424606	SscERV18-LTR	LTR/ERVII	-				0	0	0	0	0	0	0	0	1	0	0	0	0	0	0	0	0	0	0	0	0	1
sLTRREF-382	chr8	54172170	54172171	SscERV6B-LTR	LTR/ERVI	+	0	TATCTCCCAGGATCTAGTCA	TAAAAGAACTGGTATTGCCAC	0	0	0	0	0	0	0	0	0	0	0	0	0	0	0	0	0	0	0	0	1	1
sLTRREF-383	chr8	76246906	76246907	SscERV13-LTR	LTR/ERVI	-	1	TCCCATAGTTAGAAAGCTAGGAG	GTGACTAAGCCTATGCATGA	0	0	0	0	0	0	0	0	0	0	0	1	0	0	0	0	0	0	0	0	0	1
sLTRREF-384	chr8	84932060	84932061	SscERV13-LTR	LTR/ERVI	+				0	0	0	0	0	0	0	0	0	0	0	0	0	0	0	0	0	0	0	1	0	1
sLTRREF-385	chr8	89133884	89133885	SscERV13-LTR	LTR/ERVI	+				0	0	0	0	0	0	0	0	0	0	0	0	0	0	0	1	0	0	0	0	0	1
sLTRREF-386	chr8	92725409	92725410	SscERV18-LTR	LTR/ERVII	+				0	0	0	0	0	0	0	0	0	0	0	0	0	0	0	0	0	0	0	0	1	1
sLTRREF-387	chr8	93011455	93011456	SscERV18-LTR	LTR/ERVII	+				0	0	0	0	0	0	0	0	0	0	0	0	0	0	0	0	1	0	0	0	0	1
sLTRREF-388	chr8	96806620	96806621	SscERV13-LTR	LTR/ERVI	-	1	ATTTAAGACAAATTGGTGG	GTCTTCAGCAATAAGGACA	0	0	0	1	0	0	0	0	0	0	0	1	0	0	0	0	0	0	1	0	0	3
sLTRREF-389	chr8	101047358	101047359	SscERV18-LTR	LTR/ERVII	+				0	1	0	0	0	0	0	0	0	0	0	0	0	0	0	0	0	0	0	0	0	1
sLTRREF-390	chr8	115821361	115821362	SscERV13-LTR	LTR/ERVI	+				0	0	0	0	0	0	0	0	0	0	0	1	0	0	0	0	0	0	0	0	0	1
sLTRREF-391	chr8	117364678	117364679	SscERV18-LTR	LTR/ERVII	+				0	0	0	0	0	0	0	0	1	0	0	0	0	0	0	0	0	0	0	0	0	1
sLTRREF-392	chr8	132412746	132412747	SscERV13-LTR	LTR/ERVI	-				0	0	0	0	0	1	0	0	0	0	0	0	0	0	0	0	0	0	0	0	0	1
sLTRREF-393	chr8	133296026	133296027	SscERV13-LTR	LTR/ERVI	+				0	0	0	0	0	0	0	0	1	0	0	0	0	0	0	0	0	0	0	0	0	1
sLTRREF-394	chr8	136290788	136290789	ERV1N_2_SSc_LTR	LTR/ERV1	+				0	0	1	0	0	0	0	0	0	0	0	1	0	1	1	0	0	0	0	0	0	4
sLTRREF-395	chr8	137488280	137488281	SscERV6B-LTR	LTR/ERVI	-				0	1	1	1	1	1	0	0	1	1	1	1	0	1	1	0	0	0	1	0	1	13
sLTRREF-396	chr9	6422077	6422078	SscERV13-LTR	LTR/ERVI	+				0	0	0	0	0	0	0	0	0	0	0	0	0	0	1	0	0	0	0	0	0	1
sLTRREF-397	chr9	11431145	11431146	SscERV13-LTR	LTR/ERVI	-				0	0	0	1	0	0	0	0	0	0	0	0	0	0	0	0	0	0	0	0	0	1
sLTRREF-398	chr9	12387080	12387081	SscERV13-LTR	LTR/ERVI	-				0	0	0	0	0	0	1	0	0	0	0	0	0	0	0	0	0	0	0	0	0	1
sLTRREF-399	chr9	19318572	19318573	SscERV13-LTR	LTR/ERVI	+				0	0	0	0	0	0	0	1	0	0	0	0	0	0	0	0	0	0	0	0	0	1
sLTRREF-400	chr9	21042476	21042477	SscERV13-LTR	LTR/ERVI	+				0	0	0	0	0	0	1	0	0	0	0	0	0	0	0	0	0	0	0	0	0	1
sLTRREF-401	chr9	24680921	24680922	SscERV13-LTR	LTR/ERVI	-	2	ATTTCTCTCAGCTTCAACATCA	CTGCATCTGTGACCTACACCA	0	0	1	0	0	0	0	0	0	0	0	0	0	0	0	0	0	0	0	0	0	1
sLTRREF-402	chr9	28052593	28052594	SscERV6A-LTR	LTR/ERVI	+				0	0	0	0	0	0	0	0	0	0	1	0	0	0	0	0	0	1	0	0	0	2
sLTRREF-403	chr9	34070140	34070141	SscERV18-LTR	LTR/ERVII	+				0	0	0	0	0	0	0	0	0	0	0	0	0	0	1	0	0	0	0	0	0	1
sLTRREF-404	chr9	34082092	34082093	SscERV13-LTR	LTR/ERVI	-	1	ACATACGTGATTATGGTCT	TTTCTCCAGCTTTTAATCTCA	0	0	0	0	0	0	1	0	0	0	0	0	0	1	0	0	0	0	0	1	0	3
sLTRREF-405	chr9	40196074	40196075	SscERV13-LTR	LTR/ERVI	+				0	0	0	0	0	0	0	1	0	0	0	1	0	0	0	0	0	0	0	0	0	2
sLTRREF-406	chr9	40550504	40550505	SscERV13-LTR	LTR/ERVI	+				0	0	0	0	0	0	0	0	0	0	0	0	0	0	0	0	0	0	0	0	1	1
sLTRREF-407	chr9	43330690	43330691	SscERV6B-LTR	LTR/ERVI	-				0	0	0	0	0	0	0	0	0	0	0	0	0	0	0	0	0	1	0	0	0	1
sLTRREF-408	chr9	45159033	45159034	SscERV13-LTR	LTR/ERVI	+				0	0	0	0	0	0	0	0	0	0	0	0	0	0	0	0	0	0	0	0	1	1
sLTRREF-409	chr9	61148675	61148676	ERV1_2B_SSc_LTR	LTR/ERV1	-				0	0	0	0	0	0	0	0	0	0	0	0	0	0	0	0	1	0	0	0	0	1
sLTRREF-410	chr9	68689988	68689989	SscERV6B-LTR	LTR/ERVI	+				0	0	0	0	0	0	0	0	0	0	0	0	0	0	1	0	0	0	0	0	0	1
sLTRREF-411	chr9	77735675	77735676	SscERV13-LTR	LTR/ERVI	-				0	0	0	0	0	0	0	0	0	0	0	0	0	0	0	0	1	0	0	0	0	1
sLTRREF-412	chr9	78462594	78462595	SscERV13-LTR	LTR/ERVI	+				0	0	0	0	0	0	0	0	0	0	0	0	0	0	0	0	0	0	0	1	0	1
sLTRREF-413	chr9	79450546	79450547	SscERV13-LTR	LTR/ERVI	+				0	0	0	0	0	0	0	0	0	0	0	0	0	0	0	0	0	0	0	0	1	1
sLTRREF-414	chr9	101074000	101074001	SscERV18-LTR	LTR/ERVII	-				0	0	0	0	0	0	0	0	0	0	0	0	0	0	1	0	0	0	0	0	0	1
sLTRREF-415	chr9	121435442	121435443	SscERV13-LTR	LTR/ERVI	+				0	0	0	0	0	0	0	0	0	0	0	0	0	0	0	0	0	0	0	1	0	1
sLTRREF-416	chr9	123444388	123444389	SscERV13-LTR	LTR/ERVI	+				0	0	0	0	0	0	0	0	0	0	0	0	0	0	0	0	1	0	0	0	0	1
sLTRREF-417	chr9	125905418	125905419	SscERV13-LTR	LTR/ERVI	-				0	0	0	0	0	0	0	0	0	0	1	0	0	0	0	0	0	0	0	0	0	1
sLTRREF-418	chr9	126692745	126692746	SscERV13-LTR	LTR/ERVI	-				0	0	0	0	0	0	0	0	0	0	0	0	0	0	0	1	0	0	0	0	0	1
sLTRREF-419	chr9	128139675	128139676	SscERV18-LTR	LTR/ERVII	+				0	0	0	0	0	0	0	0	0	0	0	0	1	1	1	0	0	0	1	0	0	4
sLTRREF-420	chr9	128927488	128927489	SscERV13-LTR	LTR/ERVI	+				0	0	0	0	0	0	0	0	0	0	0	0	0	0	0	0	0	0	0	1	0	1
sLTRREF-421	chr9	132659084	132659085	SscERV13-LTR	LTR/ERVI	-				0	0	0	0	0	0	0	1	0	0	1	0	0	0	0	0	0	0	0	0	0	2
sLTRREF-422	chr9	135236025	135236026	SscERV18-LTR	LTR/ERVII	-				0	0	0	0	0	0	0	0	0	0	0	0	1	0	0	0	0	0	0	0	0	1
sLTRREF-423	chr9	135652027	135652028	SscERV18-LTR	LTR/ERVII	+				0	1	0	0	0	0	0	0	0	0	0	0	0	0	0	0	0	0	0	0	0	1
sLTRREF-424	chr9	135717009	135717010	SscERV6A-LTR	LTR/ERVI	-				0	0	0	0	0	0	0	0	0	0	0	0	0	0	1	0	0	0	0	0	1	2
sLTRREF-425	chr9	138236262	138236263	SscERV13-LTR	LTR/ERVI	+				0	0	0	0	0	0	0	0	0	0	0	0	0	0	0	0	0	0	1	0	0	1
sLTRREF-426	chrUn_NW_018084913v1	46901	46902	SscERV1-LTR	LTR/ERVI	+				0	0	0	0	0	0	0	0	0	0	0	0	0	0	0	0	0	1	0	0	0	1
sLTRREF-427	chrUn_NW_018084968v1	1312136	1312137	SscERV13-LTR	LTR/ERVI	+				0	0	0	0	0	0	0	0	0	0	0	0	0	1	0	0	0	0	0	0	0	1
sLTRREF-428	chrUn_NW_018084968v1	1495635	1495636	MER41_SS_LTR	LTR/ERV1	+				0	0	0	0	0	0	0	0	0	0	0	1	0	0	0	0	0	0	0	0	0	1
sLTRREF-429	chrUn_NW_018085100v1	1401006	1401007	ERV1_2B_SSc_LTR	LTR/ERV1	-				0	1	0	1	0	0	0	0	0	0	0	0	0	0	0	0	1	0	0	1	0	4
sLTRREF-430	chrUn_NW_018085235v1	62767	62768	SscERV1-LTR	LTR/ERVI	+				0	0	1	0	1	0	0	1	1	0	0	0	1	0	0	0	1	1	0	0	0	7
sLTRREF-431	chrUn_NW_018085237v1	571248	571249	SscERV6B-LTR	LTR/ERVI	+				0	1	0	0	1	1	0	0	0	0	1	0	1	0	0	0	0	1	0	0	0	6
sLTRREF-432	chrUn_NW_018085257v1	1531992	1531993	ERV1_2B_SSc_LTR	LTR/ERV1	+				0	0	0	0	0	0	0	0	0	0	0	0	1	0	0	0	0	0	0	0	0	1
sLTRREF-433	chrUn_NW_018085302v1	190584	190585	SscERV18-LTR	LTR/ERVII	-	0	ATGTGGAAAGTAAACAAACTGGG	GGCACATAACAGTTCTTAAGC	0	0	0	0	0	0	0	0	0	0	0	0	0	0	1	0	0	0	0	0	0	1
sLTRREF-434	chrUn_NW_018085364v1	294602	294603	ERV1_2B_SSc_LTR	LTR/ERV1	+				0	0	0	0	0	0	1	0	0	0	0	0	0	0	0	0	0	0	0	0	0	1
sLTRREF-435	chrUn_NW_018085364v1	295255	295256	ERV1_2B_SSc_LTR	LTR/ERV1	+				0	0	0	0	0	0	0	0	0	0	0	1	1	1	0	0	1	1	1	0	1	7
sLTRREF-436	chrX	13983263	13983264	SscERV13-LTR	LTR/ERVI	-				0	0	0	0	0	0	0	1	0	0	0	0	0	0	0	0	0	0	0	0	0	1
sLTRREF-437	chrX	30749350	30749351	SscERV6A-LTR	LTR/ERVI	-				0	0	0	0	0	0	0	0	0	0	0	0	0	0	0	1	0	0	0	0	0	1
sLTRREF-438	chrX	53928102	53928103	MER41B_SS_LTR	LTR/ERV1	+	1	CATAACACTAACTATGGTCA	ATCTCATATAAGTATTGTTGC	0	1	0	0	0	0	0	0	0	0	0	0	0	0	1	0	0	0	0	0	1	3
sLTRREF-439	chrX	62697016	62697017	SscERV13-LTR	LTR/ERVI	-				0	0	0	0	0	0	0	1	0	0	0	0	0	0	0	0	0	0	0	0	0	1
sLTRREF-440	chrX	66980811	66980812	SscERV18-LTR	LTR/ERVII	-				0	1	1	0	0	0	1	0	1	0	0	0	1	1	1	0	0	0	1	1	1	10
sLTRREF-441	chrX	73310640	73310641	SscERV18-LTR	LTR/ERVII	-				0	1	1	0	0	0	0	0	1	0	0	0	1	1	1	0	0	0	1	1	1	9
sLTRREF-442	chrX	73717050	73717051	SscERV18-LTR	LTR/ERVII	+				0	1	1	0	0	0	1	0	1	0	0	0	1	0	1	0	0	0	1	1	1	9
sLTRREF-443	chrX	77752960	77752961	SscERV18-LTR	LTR/ERVII	-				0	1	1	0	0	0	0	0	1	0	0	0	1	0	1	0	0	0	1	1	0	7
sLTRREF-444	chrX	78435887	78435888	SscERV18-LTR	LTR/ERVII	-	1	TGTTAATGATGTCAGTGCTT	TCCTGTGTAATTGGATTGTG	0	1	0	0	0	0	0	0	0	0	0	0	1	0	1	0	0	0	1	1	0	5
sLTRREF-445	chrX	79878602	79878603	SscERV13-LTR	LTR/ERVI	-	1	CTATGAGTCATTGTGCCTA	CTTCTATATAATGTTGCCGTA	0	0	0	0	0	0	0	0	1	0	0	0	0	1	0	0	0	0	0	0	0	2
sLTRREF-446	chrX	114111750	114111751	SscERV13-LTR	LTR/ERVI	-				0	0	0	0	0	0	0	0	0	0	0	0	0	1	0	0	0	0	0	0	0	1
						+：positive strand	PCR result（solo-LTR-)	Count	rate（%）	1：soloLTR presence
						-：nagetive strand	Polymorphic（1）	36	85.71	0：soloLTR absence
							None-Polymorphic（0）	6	14.29
							Unsertain（2）	10
							Total	52
							PCR result（solo-LTR+)	Count	rate（%）
							Polymorphic（1）	20	83.33
							None-Polymorphic（0）	4	16.67
							Unsertain（2）	6
							Total	30
